# Supplementary material for: 2,4-Dichloro-N-phenethyl­benzene­sulfonamide
Source: Acta Crystallogr Sect E Struct Rep Online. 2009 Mar 31;65(Pt 4):o921. doi: 10.1107/S1600536809010927 (PMC2968859; doi:10.1107/S1600536809010927)
Supplement: Supplementary file 1 [file e-65-0o921-sup1.cif]

##############################################################################
###                                                                        ###
###        Electronic paper (Acta Crystallographica Section E)             ###
###                                                                        ###
##############################################################################
#                                                                            #
# This CIF contains the data in a paper accepted for publication in Acta     #
# Crystallographica Section E. It conforms to the requirements of Notes      #
# for Authors for Section E, and has been peer reviewed under the auspices   #
# of the IUCr Commission on Journals.                                        #
#                                                                            #
# Full details of the Crystallographic Information File format               #
# are given in the paper "The Crystallographic Information File (CIF):       #
# a New Standard Archive File for Crystallography" by S. R. Hall, F. H.      #
# Allen and I. D. Brown [Acta Cryst. (1991), A47, 655-685].                  #
#                                                                            #
# The current version of the core CIF dictionary is obtainable from          #
# ftp://ftp.iucr.org/pub/cif_core.dic. The current version number is 2.4.    #
#                                                                            #
# Software is freely available for graphical display of the structure(s) in  #
# this CIF.  For information consult the CIF home page http://www.iucr.org/  #
# cif/home.html                                                              #
#                                                                            #
# This file may be used for bona fide research purposes within the           #
# scientific community so long as proper attribution is given to the journal # 
# article from which it was obtained.                                        #
#                                                                            #
##############################################################################
                                             
data_global
_audit_creation_method     SHELXL97
_journal_date_recd_electronic     2009-03-18
_journal_date_accepted     2009-03-24
_journal_name_full     'Acta Crystallographica, Section E'
_journal_year     2009
_journal_volume     65
_journal_issue      4
_journal_page_first     o921
_journal_page_last     o921
_journal_paper_category     QO
_journal_coeditor_code     IS2402
_publ_contact_author_name     'V.Manivannan'
_publ_contact_author_address
;
Reader in  Physics
Presidency College
Chennai
India.
;
_publ_contact_author_email     'manivan_1999@yahoo.com'
_publ_contact_author_fax     ?
_publ_contact_author_phone     '04426187785'
_publ_section_title
;
2,4-Dichloro-<i>N</i>-phenethylbenzenesulfonamide
;
loop_
    _publ_author_name
    _publ_author_address
    'C. Suneel Manohar Babu'
;
Nicholas Piramal Research Centre,
Nicholas Piramal India Limited,
Mumbai 400 063,
India
;
    'Helen P. Kavitha'
;
Department of Chemistry,
SRM University,
Ramapuram,
Chennai 600 089,
India
;
    'R. Kavipriya'
;
Department of Chemistry,
SRM University,
Ramapuram,
Chennai 600 089,
India
;
    'Jasmine P. Vennila'
;
Department of Physics,
Panimalar Institute of Technology,
Chennai 600 095,
India
;
    'V. Manivannan'
;
Department of Research and Development,
PRIST University,
Vallam,
Thanjavur 613 403,
India
;
data_I
_audit_creation_method     SHELXL-97
_chemical_name_systematic
;
2,4-Dichloro-<i>N</i>-phenethylbenzenesulfonamide
;
_chemical_name_common     ?
_chemical_formula_moiety     'C14 H13 Cl2 N O2 S'
_chemical_formula_sum     'C14 H13 Cl2 N O2 S'
_chemical_formula_iupac     'C14 H13 Cl2 N O2 S'
_chemical_formula_weight     330.21
_chemical_melting_point     ?
_symmetry_cell_setting     'Orthorhombic'
_symmetry_space_group_name_H-M     'P 21 21 21'
_symmetry_space_group_name_Hall     'P 2ac 2ab'
loop_
    _symmetry_equiv_pos_as_xyz
    'x, y, z'
    '-x+1/2, -y, z+1/2'
    '-x, y+1/2, -z+1/2'
    'x+1/2, -y+1/2, -z'
_cell_length_a     5.5618(5)
_cell_length_b     10.9915(8)
_cell_length_c     25.045(2)
_cell_angle_alpha     90.00
_cell_angle_beta     90.00
_cell_angle_gamma     90.00
_cell_volume     1531.0(2)
_cell_formula_units_Z     4
_cell_measurement_reflns_used     ?
_cell_measurement_theta_min     1.63
_cell_measurement_theta_max     27.60
_cell_measurement_temperature     295(2)
_exptl_crystal_description     'block'
_exptl_crystal_colour     'white'
_exptl_crystal_size_max     0.20
_exptl_crystal_size_mid     0.18
_exptl_crystal_size_min     0.12
_exptl_crystal_density_diffrn     1.433
_exptl_crystal_density_meas     ?
_exptl_crystal_density_method     'not measured'
_exptl_crystal_F_000     680
_exptl_absorpt_coefficient_mu     0.560
_exptl_absorpt_correction_type     'multi-scan'
_exptl_absorpt_process_details     '(<i>SADABS</i>; Sheldrick, 1996)'
_exptl_absorpt_correction_T_min     0.8963
_exptl_absorpt_correction_T_max     0.9359
_exptl_special_details
;
;
_diffrn_ambient_temperature     295(2)
_diffrn_radiation_type     MoK\a
_diffrn_radiation_wavelength     0.71073
_diffrn_radiation_source     'fine-focus sealed tube'
_diffrn_radiation_monochromator     graphite
_diffrn_measurement_device_type     'Bruker Kappa APEXII CCD'
_diffrn_measurement_method     '\w and \f'
_diffrn_detector_area_resol_mean     ?
_diffrn_reflns_number     10930
_diffrn_reflns_av_R_equivalents     0.0262
_diffrn_reflns_av_sigmaI/netI     0.0248
_diffrn_reflns_theta_min     2.47
_diffrn_reflns_theta_max     27.60
_diffrn_reflns_theta_full     27.60
_diffrn_measured_fraction_theta_max     0.986
_diffrn_measured_fraction_theta_full     0.986
_diffrn_reflns_limit_h_min     -7
_diffrn_reflns_limit_h_max     7
_diffrn_reflns_limit_k_min     -8
_diffrn_reflns_limit_k_max     13
_diffrn_reflns_limit_l_min     -32
_diffrn_reflns_limit_l_max     32
_diffrn_standards_number     0
_diffrn_standards_interval_count     0
_diffrn_standards_interval_time     0
_diffrn_standards_decay_%     ?
_refine_special_details
;
Refinement of <i>F</i>^2^ against ALL reflections. The weighted <i>R</i>-factor
<i>wR</i> and goodness of fit <i>S</i> are based on <i>F</i>^2^, conventional
<i>R</i>-factors <i>R</i> are based on <i>F</i>, with <i>F</i> set to zero for
negative <i>F</i>^2^. The threshold expression of <i>F</i>^2^ >
\s(<i>F</i>^2^) is used only for calculating <i>R</i>-factors(gt) <i>etc</i>.
and is not relevant to the choice of reflections for refinement.
<i>R</i>-factors based on <i>F</i>^2^ are statistically about twice as large
as those based on <i>F</i>, and <i>R</i>- factors based on ALL data will be
even larger.
;
_reflns_number_total     3511
_reflns_number_gt     2955
_reflns_threshold_expression     I>2\s(I)
_refine_ls_structure_factor_coef     Fsqd
_refine_ls_matrix_type     full
_refine_ls_R_factor_all     0.0500
_refine_ls_R_factor_gt     0.0399
_refine_ls_wR_factor_gt     0.0984
_refine_ls_wR_factor_ref     0.1041
_refine_ls_goodness_of_fit_ref     1.045
_refine_ls_restrained_S_all     1.045
_refine_ls_number_reflns     3511
_refine_ls_number_parameters     181
_refine_ls_number_restraints     0
_refine_ls_hydrogen_treatment     constr
_refine_ls_weighting_scheme     calc
_refine_ls_weighting_details
          'calc w=1/[\s^2^(Fo^2^)+(0.0546P)^2^+0.264P] where P=(Fo^2^+2Fc^2^)/3'
_atom_sites_solution_hydrogens     geom
_atom_sites_solution_primary     direct
_atom_sites_solution_secondary     difmap
_refine_ls_shift/su_max     0.000
_refine_ls_shift/su_mean     0.000
_refine_diff_density_max     0.273
_refine_diff_density_min     -0.235
_refine_ls_extinction_method     none
_refine_ls_extinction_coef     ?
_refine_ls_abs_structure_details     'Flack (1983), 1455 Friedel pairs'
_refine_ls_abs_structure_Flack     0.04(8)
loop_
    _atom_type_symbol
    _atom_type_description
    _atom_type_scat_dispersion_real
    _atom_type_scat_dispersion_imag
    _atom_type_scat_source
    'C' 'C' 0.0033 0.0016
                         'International Tables Vol C Tables 4.2.6.8 and 6.1.1.4'
    'H' 'H' 0.0000 0.0000
                         'International Tables Vol C Tables 4.2.6.8 and 6.1.1.4'
    'N' 'N' 0.0061 0.0033
                         'International Tables Vol C Tables 4.2.6.8 and 6.1.1.4'
    'O' 'O' 0.0106 0.0060
                         'International Tables Vol C Tables 4.2.6.8 and 6.1.1.4'
    'S' 'S' 0.1246 0.1234
                         'International Tables Vol C Tables 4.2.6.8 and 6.1.1.4'
    'Cl' 'Cl' 0.1484 0.1585
                         'International Tables Vol C Tables 4.2.6.8 and 6.1.1.4'
_computing_data_collection     'APEX2 (Bruker, 2004)'
_computing_cell_refinement     'SAINT (Bruker, 2004)'
_computing_data_reduction     'SAINT (Bruker, 2004)'
_computing_structure_solution     'SHELXS97 (Sheldrick, 2008)'
_computing_structure_refinement     'SHELXL97 (Sheldrick, 2008)'
_computing_molecular_graphics     'PLATON (Spek, 2009)'
_computing_publication_material     'SHELXL97 (Sheldrick, 2008)'
loop_
    _atom_site_type_symbol
    _atom_site_label
    _atom_site_fract_x
    _atom_site_fract_y
    _atom_site_fract_z
    _atom_site_U_iso_or_equiv
    _atom_site_adp_type
    _atom_site_calc_flag
    _atom_site_refinement_flags
    _atom_site_occupancy
    _atom_site_disorder_assembly
    _atom_site_disorder_group
    S S1 0.77658(10) 0.02339(6) 0.22502(2) 0.04851(16) Uani d . 1 . .
    Cl Cl2 1.21110(11) -0.02059(7) 0.30970(3) 0.06133(19) Uani d . 1 . .
    Cl Cl1 0.8648(3) 0.32987(9) 0.43460(4) 0.1235(5) Uani d . 1 . .
    C C1 1.1601(5) 0.2812(2) 0.07918(9) 0.0492(6) Uani d . 1 . .
    C C2 1.3486(6) 0.3577(3) 0.08766(14) 0.0721(9) Uani d . 1 . .
    H H2 1.4664 0.3368 0.1123 0.087 Uiso calc R 1 . .
    C C3 1.3671(7) 0.4658(4) 0.06019(18) 0.0914(11) Uani d . 1 . .
    H H3 1.4972 0.5170 0.0664 0.110 Uiso calc R 1 . .
    C C4 1.1958(8) 0.4980(3) 0.02405(14) 0.0816(10) Uani d . 1 . .
    H H4 1.2091 0.5707 0.0053 0.098 Uiso calc R 1 . .
    C C5 1.0062(7) 0.4235(3) 0.01560(11) 0.0727(9) Uani d . 1 . .
    H H5 0.8878 0.4457 -0.0087 0.087 Uiso calc R 1 . .
    C C6 0.9872(5) 0.3153(3) 0.04272(10) 0.0578(7) Uani d . 1 . .
    H H6 0.8564 0.2646 0.0364 0.069 Uiso calc R 1 . .
    C C7 1.1389(6) 0.1609(3) 0.10805(10) 0.0649(8) Uani d . 1 . .
    H H7A 1.0433 0.1056 0.0866 0.078 Uiso calc R 1 . .
    H H7B 1.2979 0.1257 0.1119 0.078 Uiso calc R 1 . .
    C C8 1.0261(5) 0.1724(2) 0.16216(9) 0.0541(6) Uani d . 1 . .
    H H8A 1.1250 0.2242 0.1846 0.065 Uiso calc R 1 . .
    H H8B 0.8690 0.2100 0.1588 0.065 Uiso calc R 1 . .
    C C9 0.8116(4) 0.1116(2) 0.28395(9) 0.0413(5) Uani d . 1 . .
    C C10 0.9959(5) 0.0905(2) 0.32017(9) 0.0464(5) Uani d . 1 . .
    C C11 1.0144(6) 0.1593(3) 0.36615(11) 0.0625(7) Uani d . 1 . .
    H H11 1.1390 0.1460 0.3902 0.075 Uiso calc R 1 . .
    C C12 0.8444(8) 0.2484(2) 0.37570(12) 0.0683(9) Uani d . 1 . .
    C C13 0.6653(7) 0.2725(3) 0.34033(12) 0.0649(8) Uani d . 1 . .
    H H13 0.5550 0.3341 0.3472 0.078 Uiso calc R 1 . .
    C C14 0.6490(5) 0.2044(2) 0.29421(11) 0.0527(6) Uani d . 1 . .
    H H14 0.5277 0.2209 0.2697 0.063 Uiso calc R 1 . .
    O O1 0.7876(4) -0.10180(17) 0.23927(8) 0.0660(5) Uani d . 1 . .
    O O2 0.5657(3) 0.0685(2) 0.19918(7) 0.0652(5) Uani d . 1 . .
    N N1 1.0011(4) 0.05205(19) 0.18713(7) 0.0525(5) Uani d . 1 . .
    H H1 1.1075 -0.0032 0.1813 0.063 Uiso calc R 1 . .
loop_
    _atom_site_aniso_label
    _atom_site_aniso_U_11
    _atom_site_aniso_U_22
    _atom_site_aniso_U_33
    _atom_site_aniso_U_12
    _atom_site_aniso_U_13
    _atom_site_aniso_U_23
    S1 0.0474(3) 0.0475(3) 0.0506(3) -0.0037(3) -0.0090(2) 0.0003(3)
    Cl2 0.0503(3) 0.0567(4) 0.0770(4) 0.0050(3) -0.0114(3) 0.0147(3)
    Cl1 0.2342(16) 0.0666(5) 0.0696(5) 0.0090(8) -0.0224(7) -0.0190(4)
    C1 0.0556(14) 0.0533(14) 0.0387(11) 0.0056(12) 0.0057(10) -0.0047(10)
    C2 0.0584(17) 0.077(2) 0.081(2) 0.0036(16) -0.0144(15) -0.0071(16)
    C3 0.071(2) 0.077(2) 0.127(3) -0.027(2) 0.006(2) -0.016(2)
    C4 0.112(3) 0.0536(18) 0.079(2) -0.0024(19) 0.033(2) 0.0067(15)
    C5 0.088(2) 0.075(2) 0.0555(16) 0.015(2) -0.0057(16) 0.0062(14)
    C6 0.0588(16) 0.0628(17) 0.0519(13) -0.0051(14) -0.0074(12) 0.0016(12)
    C7 0.089(2) 0.0573(17) 0.0487(14) 0.0127(16) 0.0044(14) 0.0025(12)
    C8 0.0655(16) 0.0460(14) 0.0509(13) 0.0075(13) 0.0051(12) -0.0006(11)
    C9 0.0406(11) 0.0402(12) 0.0431(11) -0.0074(9) -0.0018(9) 0.0066(9)
    C10 0.0468(13) 0.0409(13) 0.0514(12) -0.0059(10) -0.0047(11) 0.0113(10)
    C11 0.083(2) 0.0507(16) 0.0538(14) -0.0166(15) -0.0199(14) 0.0106(12)
    C12 0.111(3) 0.0363(14) 0.0576(15) -0.0069(15) -0.0049(18) 0.0012(11)
    C13 0.084(2) 0.0424(15) 0.0684(17) 0.0063(14) 0.0066(16) 0.0037(13)
    C14 0.0527(14) 0.0469(14) 0.0584(14) 0.0022(11) 0.0003(11) 0.0085(11)
    O1 0.0804(14) 0.0448(10) 0.0729(12) -0.0147(10) -0.0121(11) 0.0008(8)
    O2 0.0520(10) 0.0814(14) 0.0622(11) -0.0011(9) -0.0156(9) -0.0014(10)
    N1 0.0615(13) 0.0455(12) 0.0505(11) 0.0137(10) 0.0049(10) 0.0022(9)
_geom_special_details
;
All e.s.d.'s (except the e.s.d. in the dihedral angle between two l.s. planes)
are estimated using the full covariance matrix. The cell e.s.d.'s are taken
into account individually in the estimation of e.s.d.'s in distances, angles
and torsion angles; correlations between e.s.d.'s in cell parameters are only
used when they are defined by crystal symmetry. An approximate (isotropic)
treatment of cell e.s.d.'s is used for estimating e.s.d.'s involving l.s.
planes.
;
loop_
    _geom_bond_atom_site_label_1
    _geom_bond_atom_site_label_2
    _geom_bond_site_symmetry_2
    _geom_bond_distance
    _geom_bond_publ_flag
    S1 O1 . 1.423(2) ?
    S1 O2 . 1.429(2) ?
    S1 N1 . 1.600(2) ?
    S1 C9 . 1.777(2) ?
    Cl2 C10 . 1.730(3) ?
    Cl1 C12 . 1.730(3) ?
    C1 C2 . 1.361(4) ?
    C1 C6 . 1.378(4) ?
    C1 C7 . 1.512(4) ?
    C2 C3 . 1.376(5) ?
    C2 H2 . 0.9300 ?
    C3 C4 . 1.361(5) ?
    C3 H3 . 0.9300 ?
    C4 C5 . 1.351(5) ?
    C4 H4 . 0.9300 ?
    C5 C6 . 1.374(4) ?
    C5 H5 . 0.9300 ?
    C6 H6 . 0.9300 ?
    C7 C8 . 1.499(4) ?
    C7 H7A . 0.9700 ?
    C7 H7B . 0.9700 ?
    C8 N1 . 1.470(3) ?
    C8 H8A . 0.9700 ?
    C8 H8B . 0.9700 ?
    C9 C14 . 1.387(3) ?
    C9 C10 . 1.388(3) ?
    C10 C11 . 1.382(4) ?
    C11 C12 . 1.382(5) ?
    C11 H11 . 0.9300 ?
    C12 C13 . 1.359(5) ?
    C13 C14 . 1.379(4) ?
    C13 H13 . 0.9300 ?
    C14 H14 . 0.9300 ?
    N1 H1 . 0.8600 ?
loop_
    _geom_angle_atom_site_label_1
    _geom_angle_atom_site_label_2
    _geom_angle_atom_site_label_3
    _geom_angle_site_symmetry_1
    _geom_angle_site_symmetry_3
    _geom_angle
    _geom_angle_publ_flag
    O1 S1 O2 . . 119.00(13) ?
    O1 S1 N1 . . 107.80(12) ?
    O2 S1 N1 . . 107.69(11) ?
    O1 S1 C9 . . 108.35(11) ?
    O2 S1 C9 . . 106.06(11) ?
    N1 S1 C9 . . 107.44(11) ?
    C2 C1 C6 . . 118.2(3) ?
    C2 C1 C7 . . 121.8(3) ?
    C6 C1 C7 . . 120.0(3) ?
    C1 C2 C3 . . 120.9(3) ?
    C1 C2 H2 . . 119.6 ?
    C3 C2 H2 . . 119.6 ?
    C4 C3 C2 . . 120.3(3) ?
    C4 C3 H3 . . 119.8 ?
    C2 C3 H3 . . 119.8 ?
    C5 C4 C3 . . 119.5(3) ?
    C5 C4 H4 . . 120.2 ?
    C3 C4 H4 . . 120.2 ?
    C4 C5 C6 . . 120.5(3) ?
    C4 C5 H5 . . 119.8 ?
    C6 C5 H5 . . 119.8 ?
    C5 C6 C1 . . 120.6(3) ?
    C5 C6 H6 . . 119.7 ?
    C1 C6 H6 . . 119.7 ?
    C8 C7 C1 . . 113.0(2) ?
    C8 C7 H7A . . 109.0 ?
    C1 C7 H7A . . 109.0 ?
    C8 C7 H7B . . 109.0 ?
    C1 C7 H7B . . 109.0 ?
    H7A C7 H7B . . 107.8 ?
    N1 C8 C7 . . 110.4(2) ?
    N1 C8 H8A . . 109.6 ?
    C7 C8 H8A . . 109.6 ?
    N1 C8 H8B . . 109.6 ?
    C7 C8 H8B . . 109.6 ?
    H8A C8 H8B . . 108.1 ?
    C14 C9 C10 . . 118.9(2) ?
    C14 C9 S1 . . 118.93(18) ?
    C10 C9 S1 . . 122.15(19) ?
    C11 C10 C9 . . 120.5(3) ?
    C11 C10 Cl2 . . 117.5(2) ?
    C9 C10 Cl2 . . 122.02(19) ?
    C12 C11 C10 . . 118.8(3) ?
    C12 C11 H11 . . 120.6 ?
    C10 C11 H11 . . 120.6 ?
    C13 C12 C11 . . 121.8(3) ?
    C13 C12 Cl1 . . 120.2(3) ?
    C11 C12 Cl1 . . 118.0(3) ?
    C12 C13 C14 . . 119.2(3) ?
    C12 C13 H13 . . 120.4 ?
    C14 C13 H13 . . 120.4 ?
    C13 C14 C9 . . 120.7(3) ?
    C13 C14 H14 . . 119.6 ?
    C9 C14 H14 . . 119.6 ?
    C8 N1 S1 . . 120.22(17) ?
    C8 N1 H1 . . 119.9 ?
    S1 N1 H1 . . 119.9 ?
loop_
    _geom_torsion_atom_site_label_1
    _geom_torsion_atom_site_label_2
    _geom_torsion_atom_site_label_3
    _geom_torsion_atom_site_label_4
    _geom_torsion_site_symmetry_1
    _geom_torsion_site_symmetry_2
    _geom_torsion_site_symmetry_3
    _geom_torsion_site_symmetry_4
    _geom_torsion
    _geom_torsion_publ_flag
    C6 C1 C2 C3 . . . . -0.6(5) ?
    C7 C1 C2 C3 . . . . 178.7(3) ?
    C1 C2 C3 C4 . . . . 0.2(6) ?
    C2 C3 C4 C5 . . . . 0.5(6) ?
    C3 C4 C5 C6 . . . . -0.8(5) ?
    C4 C5 C6 C1 . . . . 0.4(5) ?
    C2 C1 C6 C5 . . . . 0.3(4) ?
    C7 C1 C6 C5 . . . . -179.0(3) ?
    C2 C1 C7 C8 . . . . 84.4(4) ?
    C6 C1 C7 C8 . . . . -96.4(3) ?
    C1 C7 C8 N1 . . . . 177.6(2) ?
    O1 S1 C9 C14 . . . . -130.6(2) ?
    O2 S1 C9 C14 . . . . -1.7(2) ?
    N1 S1 C9 C14 . . . . 113.21(19) ?
    O1 S1 C9 C10 . . . . 49.2(2) ?
    O2 S1 C9 C10 . . . . 178.00(18) ?
    N1 S1 C9 C10 . . . . -67.0(2) ?
    C14 C9 C10 C11 . . . . 1.1(3) ?
    S1 C9 C10 C11 . . . . -178.63(19) ?
    C14 C9 C10 Cl2 . . . . -178.26(18) ?
    S1 C9 C10 Cl2 . . . . 2.0(3) ?
    C9 C10 C11 C12 . . . . 0.9(4) ?
    Cl2 C10 C11 C12 . . . . -179.7(2) ?
    C10 C11 C12 C13 . . . . -2.3(5) ?
    C10 C11 C12 Cl1 . . . . 177.8(2) ?
    C11 C12 C13 C14 . . . . 1.6(5) ?
    Cl1 C12 C13 C14 . . . . -178.5(2) ?
    C12 C13 C14 C9 . . . . 0.5(4) ?
    C10 C9 C14 C13 . . . . -1.8(4) ?
    S1 C9 C14 C13 . . . . 177.9(2) ?
    C7 C8 N1 S1 . . . . -146.0(2) ?
    O1 S1 N1 C8 . . . . 174.72(19) ?
    O2 S1 N1 C8 . . . . 45.2(2) ?
    C9 S1 N1 C8 . . . . -68.7(2) ?
loop_
    _geom_hbond_atom_site_label_D
    _geom_hbond_atom_site_label_H
    _geom_hbond_atom_site_label_A
    _geom_hbond_site_symmetry_A
    _geom_hbond_distance_DH
    _geom_hbond_distance_HA
    _geom_hbond_distance_DA
    _geom_hbond_angle_DHA
    _geom_hbond_publ_flag
    C8 H8B O2 . 0.97 2.51 2.953(3) 108 Y
    C14 H14 O2 . 0.93 2.44 2.848(3) 106 Y
    C6 H6 Cg1 3_455 0.93 2.96 3.694(3) 137 Y
