# Supplementary material for: 2,4-Dichloro-N-phenethyl­benzene­sulfonamide
Source: Acta Crystallogr Sect E Struct Rep Online. 2009 Mar 31;65(Pt 4):o921. doi: 10.1107/S1600536809010927 (PMC2968859; doi:10.1107/S1600536809010927)
Supplement: Supplementary file 2 [file e-65-0o921-Isup2.hkl]

#
# h,k,l, Fc-squared, Fo-squared, sigma(Fo-squared) and status flag
#
data_I
_shelx_title ' HPK002 in P2(1)2(1)2(1)\C14 H13 Cl2 N O2 S'
_shelx_refln_list_code          4
_shelx_F_calc_maximum      145.90
_exptl_crystal_F_000       680.00
_reflns_d_resolution_high  0.7670
 
loop_
 _symmetry_equiv_pos_as_xyz
 'x, y, z'
 '-x+1/2, -y, z+1/2'
 '-x, y+1/2, -z+1/2'
 'x+1/2, -y+1/2, -z'
 
_cell_length_a     5.5618
_cell_length_b    10.9915
_cell_length_c    25.0446
_cell_angle_alpha  90.000
_cell_angle_beta   90.000
_cell_angle_gamma  90.000
 
_shelx_F_squared_multiplier     1.000
 
loop_
 _refln_index_h
 _refln_index_k
 _refln_index_l
 _refln_F_squared_calc
 _refln_F_squared_meas
 _refln_F_squared_sigma
 _refln_observed_status
   2   0   0     2195.78     2113.25     21.29 o
   4   0   0      966.25      906.73     21.75 o
   6   0   0       76.96       74.30      6.11 o
   1   1   0     3045.71     3234.69     26.12 o
   2   1   0        2.72        2.41      1.16 o
   3   1   0       52.39       43.18      2.15 o
   4   1   0       30.88       34.30      2.42 o
   5   1   0        9.36       15.35      2.78 o
   6   1   0        4.51        2.62      2.63 o
   7   1   0        2.02        7.67      3.11 o
   0   2   0     3683.87     4110.52     56.64 o
   1   2   0      162.74      147.36      2.17 o
   2   2   0     2727.42     2834.75     23.92 o
   3   2   0      111.75      119.58      4.80 o
   4   2   0     1539.24     1489.52     14.16 o
   5   2   0       25.48       37.07      2.98 o
   6   2   0       95.37      100.78      4.75 o
   7   2   0        8.22       15.06      3.50 o
   1   3   0     1218.96     1104.35      9.62 o
   2   3   0      436.35      460.49      5.51 o
   3   3   0      201.19      197.73      4.06 o
   4   3   0      586.97      588.72      8.38 o
   5   3   0       95.52       88.95      3.58 o
   6   3   0        7.34        6.99      2.76 o
   7   3   0        5.26       -2.64      2.94 o
   0   4   0     1792.35     1812.07     25.74 o
   1   4   0       78.62       89.57      6.56 o
   2   4   0     3823.12     3857.87     31.72 o
   3   4   0       18.20       27.86      1.98 o
   4   4   0       79.20       80.87      3.48 o
   5   4   0        7.21       11.33      2.21 o
   6   4   0       25.20       26.67      3.24 o
   1   5   0      714.04      797.09     17.58 o
   2   5   0        0.47        1.87      1.05 o
   3   5   0        0.15        2.41      1.79 o
   4   5   0      169.79      158.35      4.33 o
   5   5   0       14.90       12.43      2.33 o
   6   5   0       39.70       40.94      5.15 o
   0   6   0     2634.06     2602.94     29.88 o
   1   6   0      201.31      228.57      3.61 o
   2   6   0      718.90      636.04     24.18 o
   3   6   0       76.19       68.43      2.73 o
   4   6   0       75.57       80.76      3.32 o
   5   6   0        4.74        5.78      2.96 o
   6   6   0        6.57        9.16      3.49 o
   1   7   0      113.87      123.38      2.87 o
   2   7   0      365.46      335.58      6.92 o
   3   7   0       93.21      115.34      5.67 o
   4   7   0      202.78      207.43      7.53 o
   5   7   0        1.36        0.46      3.25 o
   6   7   0       46.01       40.01      4.64 o
   0   8   0        1.86       -0.82      1.80 o
   1   8   0       74.46       85.07      2.56 o
   2   8   0     1452.75     1353.38     29.82 o
   3   8   0        0.90        8.35      2.95 o
   4   8   0        0.02       -1.50      3.73 o
   5   8   0        0.07       -2.41      5.72 o
   6   8   0        2.93       -0.49      4.41 o
   1   9   0      456.01      453.57      7.80 o
   2   9   0      377.47      345.71      7.63 o
   3   9   0        0.15        9.88      3.36 o
   4   9   0      195.77      181.93      7.32 o
   5   9   0        7.21        0.49      3.23 o
   0  10   0       12.19       12.49      2.67 o
   1  10   0       18.22       17.71      2.26 o
   2  10   0      171.41      152.96      9.15 o
   3  10   0       15.28       11.48      3.20 o
   4  10   0       18.73       21.15      4.01 o
   5  10   0        2.11       -2.20      3.29 o
   1  11   0        5.77        9.94      2.26 o
   2  11   0       15.15       13.24      3.14 o
   3  11   0        7.94        4.72      4.95 o
   4  11   0       20.96       19.91      4.12 o
   1  12   0       10.30       12.29      3.60 o
   2  12   0       26.59       29.35      3.25 o
   3  12   0        1.88        0.61      3.76 o
   3  13   0        0.66       -0.48      4.79 o
   1   0   1     9285.79     9497.08     76.16 o
   2   0   1      360.59      360.61      4.24 o
   3   0   1      513.01      476.98      5.83 o
   4   0   1       51.49       43.95      2.68 o
   5   0   1     1569.11     1579.57     17.73 o
   6   0   1        5.39        4.93      2.70 o
   7   0   1       69.19       76.91      4.83 o
  -7   1   1        4.56        2.40      2.96 o
  -6   1   1        6.33        7.13      2.65 o
  -5   1   1       70.30       75.06      5.54 o
  -4   1   1      143.44      131.17      3.65 o
  -3   1   1       98.04      118.11      3.10 o
  -2   1   1     1040.42     1050.85     10.11 o
  -1   1   1     1595.74     1627.71     13.74 o
   1   1   1     1617.65     1639.19     15.38 o
   2   1   1     1030.12     1023.11      8.97 o
   3   1   1       96.34      113.64      2.50 o
   4   1   1      146.97      141.70      3.77 o
   5   1   1       71.51       76.99      3.93 o
   6   1   1        5.95        4.87      2.65 o
   7   1   1        4.65        8.83      3.12 o
  -7   2   1       56.95       58.88      4.52 o
  -6   2   1        8.02        7.88      2.90 o
  -5   2   1      682.07      668.52      9.97 o
  -4   2   1      204.37      205.68      7.98 o
  -3   2   1      936.70      980.58     10.58 o
  -2   2   1     2738.88     2882.27     24.05 o
  -1   2   1     1011.32     1017.52     11.91 o
   0   2   1     2747.81     3280.67     37.96 o
   1   2   1     1007.14     1021.40      8.99 o
   2   2   1     2693.78     2814.52     28.44 o
   3   2   1      941.64      974.94     10.60 o
   4   2   1      208.08      215.52      4.59 o
   5   2   1      685.53      675.94     10.12 o
   6   2   1        7.12        7.67      2.81 o
   7   2   1       56.54       66.35      4.67 o
  -7   3   1        3.80        7.65      4.68 o
  -6   3   1        4.97        0.70      2.57 o
  -5   3   1       91.55       92.85      4.68 o
  -4   3   1       45.01       41.44      2.89 o
  -3   3   1      579.27      611.27      7.71 o
  -2   3   1       73.14       69.58      2.15 o
  -1   3   1      311.96      291.23      5.52 o
   0   3   1     2444.76     2858.76     32.74 o
   1   3   1      330.08      297.22     14.73 o
   2   3   1       76.39       73.36      2.40 o
   3   3   1      594.29      629.57      7.74 o
   4   3   1       43.78       39.11      2.78 o
   5   3   1       89.39       90.20      3.64 o
   6   3   1        5.11        7.95      2.70 o
   7   3   1        3.94        2.12      4.46 o
  -6   4   1       12.45        7.59      2.52 o
  -5   4   1       99.33      101.88      3.77 o
  -4   4   1       70.97       65.96      3.12 o
  -3   4   1      323.63      319.01      5.14 o
  -2   4   1      312.09      310.72      5.39 o
  -1   4   1      713.19      771.40      8.19 o
   0   4   1      735.52      913.09     11.18 o
   1   4   1      736.89      767.43     18.29 o
   2   4   1      299.10      301.28      6.24 o
   3   4   1      333.59      337.46      5.27 o
   4   4   1       74.08       69.56      3.20 o
   5   4   1       95.85      100.43      3.66 o
   6   4   1       12.19        7.06      3.62 o
  -6   5   1        4.68        4.14      2.49 o
  -5   5   1       58.02       65.89      3.68 o
  -4   5   1      119.30      110.68      5.58 o
  -3   5   1      162.74      158.43      3.60 o
  -2   5   1      258.65      265.68      3.84 o
  -1   5   1     2824.92     2987.24     51.78 o
   0   5   1     1339.84     1507.44     17.89 o
   1   5   1     2830.36     2974.29     51.26 o
   2   5   1      249.96      253.22      3.81 o
   3   5   1      169.36      163.63      3.67 o
   4   5   1      119.63      112.47      3.82 o
   5   5   1       58.18       58.13      3.19 o
   6   5   1        4.78       -1.68      2.84 o
  -6   6   1       18.57       12.67      3.72 o
  -5   6   1       40.71       47.33      3.91 o
  -4   6   1       35.49       32.13      2.56 o
  -3   6   1       73.89       80.65      2.84 o
  -2   6   1       40.53       37.65      2.39 o
  -1   6   1      405.60      392.21      5.07 o
   0   6   1      207.10      252.15      2.89 o
   1   6   1      397.29      386.02      7.50 o
   2   6   1       42.87       38.96      2.05 o
   3   6   1       75.05       72.54      2.78 o
   4   6   1       36.40       35.49      2.61 o
   5   6   1       41.69       49.22      3.44 o
   6   6   1       18.70       18.90      4.68 o
  -6   7   1        4.09       11.76      3.79 o
  -5   7   1       70.78       65.43      5.57 o
  -4   7   1       40.79       39.73      8.71 o
  -3   7   1      536.44      549.04     14.27 o
  -2   7   1       16.56       18.10      1.92 o
  -1   7   1     1643.28     1666.40     16.67 o
   0   7   1      225.03      285.31      3.33 o
   1   7   1     1613.65     1619.59     16.25 o
   2   7   1       16.10       16.75      1.63 o
   3   7   1      532.45      557.26      8.49 o
   4   7   1       40.02       44.84      4.40 o
   5   7   1       69.88       63.33      7.81 o
   6   7   1        4.00        7.55      4.28 o
  -6   8   1       13.39        5.91      4.78 o
  -5   8   1       14.70       15.44      4.19 o
  -4   8   1       59.20       51.96      4.58 o
  -3   8   1      306.69      279.70     16.96 o
  -2   8   1       67.98       72.27      5.72 o
  -1   8   1       19.45       26.95      2.47 o
   0   8   1       32.61       41.38      1.48 o
   1   8   1       19.33       24.14      2.20 o
   2   8   1       70.80       65.11      3.92 o
   3   8   1      303.89      278.92      7.60 o
   4   8   1       60.46       64.14      4.79 o
   5   8   1       14.54       17.28      3.56 o
   6   8   1       13.47       13.33      7.00 o
  -5   9   1       59.23       58.33      8.26 o
  -4   9   1        9.81        7.93      3.55 o
  -3   9   1      534.29      502.55     13.86 o
  -2   9   1      349.57      352.54      7.62 o
  -1   9   1      927.02      924.52     12.95 o
   0   9   1       48.04       59.72      2.78 o
   1   9   1      933.58      938.22     13.20 o
   2   9   1      354.46      340.73      9.46 o
   3   9   1      540.87      516.83     10.84 o
   4   9   1       10.28        7.92      4.02 o
   5   9   1       59.46       59.32      4.71 o
  -5  10   1       10.88        7.98      4.32 o
  -4  10   1        3.87        8.50      3.73 o
  -3  10   1       21.16        9.95      3.16 o
  -2  10   1       69.81       69.58      4.03 o
  -1  10   1        7.85        7.76      2.22 o
   0  10   1       20.13       19.64      2.03 o
   1  10   1        9.21       13.80      2.21 o
   2  10   1       71.15       75.49      4.19 o
   3  10   1       21.36       15.09      4.93 o
   4  10   1        3.97       -1.91      5.17 o
   5  10   1       11.12        9.24      3.54 o
  -4  11   1        0.81       -1.55      3.44 o
  -3  11   1      143.16      139.61      6.09 o
  -2  11   1       34.01       37.61      3.41 o
  -1  11   1      330.70      343.17      6.80 o
   0  11   1      107.57      112.99      3.64 o
   1  11   1      336.17      350.35     14.89 o
   2  11   1       33.79       29.69      3.19 o
   3  11   1      140.23      133.80      7.66 o
   4  11   1        0.85        2.37      3.57 o
  -3  12   1        0.45       -2.41      2.67 o
  -2  12   1       55.90       58.02      3.97 o
  -1  12   1       44.68       48.77      4.81 o
   0  12   1        1.46       11.42      3.12 o
   1  12   1       44.72       51.85      4.55 o
   2  12   1       55.15       61.25      3.98 o
   3  12   1        0.47       -0.65      8.53 o
  -3  13   1       29.36       32.23      6.33 o
  -2  13   1        6.37       11.01      4.75 o
   3  13   1       29.62       41.01      4.34 o
   1   0   2     5132.32     5145.53     41.55 o
   2   0   2     3835.23     3839.43     31.66 o
   3   0   2     1047.35      954.05     10.40 o
   4   0   2     1126.95     1099.81     11.41 o
   5   0   2      386.28      444.16     11.53 o
   6   0   2       30.27       31.27      3.47 o
   7   0   2        3.68        4.74      3.07 o
  -7   1   2        2.06        1.59      3.06 o
  -6   1   2       23.77       17.02      3.07 o
  -5   1   2       93.46       98.81      3.89 o
  -4   1   2       38.15       37.15      2.64 o
  -3   1   2       35.94       39.55      3.16 o
  -2   1   2     1839.41     1860.48     16.38 o
  -1   1   2     1080.74     1059.24     13.21 o
   0   1   2      383.64      369.34     10.46 o
   1   1   2     1104.97     1075.02      8.66 o
   2   1   2     1825.98     1835.98     14.64 o
   3   1   2       37.14       43.09      2.33 o
   4   1   2       39.64       37.02      2.40 o
   5   1   2       92.82       83.50      3.97 o
   6   1   2       24.29       24.13      3.21 o
   7   1   2        1.84        4.46      3.00 o
  -7   2   2        4.88        0.79      2.91 o
  -6   2   2       32.45       35.22      3.21 o
  -5   2   2       88.87      103.72      3.99 o
  -4   2   2      838.53      787.56     10.08 o
  -3   2   2      468.14      471.44      6.56 o
  -2   2   2     2112.52     2085.21     17.95 o
  -1   2   2    12422.47    12894.99    102.32 o
   0   2   2    10869.97    11808.22    134.72 o
   1   2   2    12383.44    12848.50    134.49 o
   2   2   2     2037.99     2019.63     16.01 o
   3   2   2      490.20      496.15      5.99 o
   4   2   2      841.88      775.49      9.06 o
   5   2   2       85.50       94.21      4.17 o
   6   2   2       32.07       34.60      3.52 o
   7   2   2        4.85        5.81      3.11 o
  -7   3   2       13.26       15.22      6.22 o
  -6   3   2       27.59       23.12      2.86 o
  -5   3   2       57.05       62.49      4.58 o
  -4   3   2      199.86      199.23      4.76 o
  -3   3   2       47.91       55.98      3.29 o
  -2   3   2      675.43      698.51      8.50 o
  -1   3   2     2777.75     3040.00     29.80 o
   0   3   2     1663.94     1741.92    135.26 o
   1   3   2     2813.06     3078.68     28.64 o
   2   3   2      664.40      683.00      7.36 o
   3   3   2       44.40       47.87      5.42 o
   4   3   2      202.94      200.27      4.26 o
   5   3   2       55.39       56.12      3.51 o
   6   3   2       26.62       24.05      3.76 o
   7   3   2       13.30       14.84      3.50 o
  -6   4   2       29.77       34.35      3.23 o
  -5   4   2       51.44       48.11      3.30 o
  -4   4   2      160.91      146.15      4.26 o
  -3   4   2      283.57      264.52      5.89 o
  -2   4   2      980.14     1000.53      9.69 o
  -1   4   2      769.01      750.56      7.01 o
   0   4   2     1208.19     1119.02     13.71 o
   1   4   2      782.37      746.48      8.11 o
   2   4   2      956.38      969.89      9.67 o
   3   4   2      284.75      269.44      4.69 o
   4   4   2      161.20      151.49      3.82 o
   5   4   2       50.18       50.34      4.00 o
   6   4   2       30.31       29.79      3.49 o
  -6   5   2       44.81       38.80      3.31 o
  -5   5   2       99.40       95.44      4.09 o
  -4   5   2      165.21      164.76      4.40 o
  -3   5   2      146.88      153.28      3.63 o
  -2   5   2      230.45      232.84      3.59 o
  -1   5   2      681.49      806.25      8.74 o
   0   5   2        0.46        0.11      0.94 o
   1   5   2      707.51      834.07      7.68 o
   2   5   2      224.22      221.49      5.06 o
   3   5   2      150.16      151.61      3.60 o
   4   5   2      168.59      171.86      4.10 o
   5   5   2       99.70       91.42      3.65 o
   6   5   2       44.54       46.02      4.32 o
  -6   6   2       21.65       21.58      4.00 o
  -5   6   2       16.28        9.73      3.74 o
  -4   6   2       82.53       81.34      3.45 o
  -3   6   2      251.52      236.52      4.37 o
  -2   6   2      233.49      227.34      3.51 o
  -1   6   2       71.41       79.31      2.04 o
   0   6   2      400.67      489.99      7.34 o
   1   6   2       69.36       75.79      2.10 o
   2   6   2      237.36      227.95      4.32 o
   3   6   2      255.09      239.59      4.43 o
   4   6   2       86.90       86.74      4.31 o
   5   6   2       15.40       17.57      2.75 o
   6   6   2       21.92       24.92      5.10 o
  -6   7   2       47.49       48.36      4.83 o
  -5   7   2      112.10      102.33      6.37 o
  -4   7   2      160.62      154.90      8.76 o
  -3   7   2        9.41       14.40      4.31 o
  -2   7   2       20.30       22.21      3.75 o
  -1   7   2      126.83      152.32      2.99 o
   0   7   2       50.53       68.34      2.77 o
   1   7   2      126.87      144.04      3.02 o
   2   7   2       19.19       26.06      1.95 o
   3   7   2        8.63       13.51      2.31 o
   4   7   2      159.81      136.52      6.31 o
   5   7   2      111.91      119.11      5.64 o
   6   7   2       47.02       39.61      5.71 o
  -6   8   2        1.11        1.93      5.92 o
  -5   8   2        8.36        5.83      3.91 o
  -4   8   2       60.59       55.02      4.73 o
  -3   8   2       19.40       25.07      5.28 o
  -2   8   2      241.78      218.06      5.74 o
  -1   8   2       36.22       37.17      1.79 o
   0   8   2      337.29      336.42      6.20 o
   1   8   2       35.86       36.36      1.88 o
   2   8   2      236.80      209.46      6.67 o
   3   8   2       20.05       24.98      3.44 o
   4   8   2       60.50       72.61      5.05 o
   5   8   2        8.27       10.43      3.69 o
  -5   9   2       23.04       10.01      4.78 o
  -4   9   2       70.36       75.11      5.39 o
  -3   9   2        9.66       19.06      3.41 o
  -2   9   2      123.39      122.01      4.73 o
  -1   9   2        5.48        6.83      1.99 o
   0   9   2      527.37      549.93      8.22 o
   1   9   2        6.23        5.66      2.10 o
   2   9   2      125.35      119.17      9.02 o
   3   9   2        8.26       12.84      3.38 o
   4   9   2       70.18       67.49      7.20 o
   5   9   2       22.87       23.28      4.02 o
  -5  10   2        0.92       -5.20      5.20 o
  -4  10   2       30.15       28.89      4.24 o
  -3  10   2       16.42        9.02      3.03 o
  -2  10   2       99.33       93.64      5.97 o
  -1  10   2      113.62      102.94      3.71 o
   0  10   2      103.43      106.20      4.81 o
   1  10   2      114.25      107.22      3.89 o
   2  10   2      102.66       97.46      4.48 o
   3  10   2       15.92       10.81      3.13 o
   4  10   2       29.30       26.37      5.07 o
   5  10   2        0.96        3.81      3.35 o
  -4  11   2       51.23       42.36      4.70 o
  -3  11   2       40.16       43.07      6.35 o
  -2  11   2       62.04       62.36      3.80 o
  -1  11   2       73.98       84.66      3.66 o
   0  11   2        0.02        1.28      3.06 o
   1  11   2       72.95       82.92      7.10 o
   2  11   2       63.74       70.51      4.55 o
   3  11   2       40.19       42.75      4.68 o
   4  11   2       49.35       42.15      4.33 o
  -3  12   2        2.94        3.40      5.92 o
  -2  12   2       12.80       22.69      5.20 o
  -1  12   2       12.54       14.61      3.92 o
   0  12   2       67.58       81.61      5.55 o
   1  12   2       12.65       16.11      3.86 o
   2  12   2       12.49       12.35      2.89 o
   3  12   2        3.03        3.55      3.10 o
  -2  13   2        9.06        9.36      4.70 o
   3  13   2        7.75        8.37      3.39 o
   1   0   3     2973.25     3126.64     25.41 o
   2   0   3      573.18      583.39      6.59 o
   3   0   3      535.15      544.83      7.07 o
   4   0   3     1193.50     1125.93     12.86 o
   5   0   3      317.40      323.63     15.06 o
   6   0   3       76.00       69.39      4.44 o
   7   0   3       61.88       72.16      4.79 o
  -7   1   3       15.93       20.66      3.66 o
  -6   1   3       36.06       31.26      3.64 o
  -5   1   3       34.13       33.06      2.89 o
  -4   1   3      209.11      223.48      5.01 o
  -3   1   3      250.37      272.71      6.01 o
  -2   1   3     1357.10     1359.03     12.70 o
  -1   1   3      198.29      192.78      3.12 o
   0   1   3     1453.17     1519.52     12.58 o
   1   1   3      191.51      186.14      3.73 o
   2   1   3     1368.83     1369.20     12.71 o
   3   1   3      260.93      269.68      4.72 o
   4   1   3      210.00      211.35      4.57 o
   5   1   3       37.55       33.73      3.14 o
   6   1   3       35.36       33.83      3.54 o
   7   1   3       16.35       22.75      3.63 o
  -7   2   3       13.05       11.46      3.27 o
  -6   2   3      162.89      168.93      5.19 o
  -5   2   3      301.49      316.03      6.79 o
  -4   2   3      425.84      396.83      6.71 o
  -3   2   3     1271.26     1314.42     14.28 o
  -2   2   3      124.95      148.29      9.32 o
  -1   2   3     5651.29     6092.27     56.07 o
   0   2   3     7352.03     8178.77     66.98 o
   1   2   3     5632.66     6061.76     43.02 o
   2   2   3      115.48      121.48      2.22 o
   3   2   3     1277.55     1313.75     10.90 o
   4   2   3      421.81      381.13      6.64 o
   5   2   3      298.61      309.97      6.70 o
   6   2   3      159.40      171.34      5.85 o
   7   2   3       12.36        8.03      3.31 o
  -7   3   3        1.26        0.82      3.06 o
  -6   3   3        4.48        2.44      2.31 o
  -5   3   3       30.83       25.90      2.80 o
  -4   3   3        6.63        5.72      1.95 o
  -3   3   3       43.25       39.88      2.19 o
  -2   3   3     1215.40     1217.01     11.46 o
  -1   3   3      915.64      896.84     11.73 o
   0   3   3     2028.15     2177.32     25.30 o
   1   3   3      921.77      893.59      9.51 o
   2   3   3     1212.21     1199.42     13.75 o
   3   3   3       48.21       48.04      2.46 o
   4   3   3        7.59        8.74      2.58 o
   5   3   3       29.17       27.44      2.80 o
   6   3   3        4.21        6.22      2.63 o
   7   3   3        1.27        6.61      3.17 o
  -6   4   3      117.99      110.71      4.50 o
  -5   4   3       27.05       28.11      2.86 o
  -4   4   3      388.22      358.31      8.79 o
  -3   4   3      155.62      164.32      4.03 o
  -2   4   3      675.16      701.86      7.43 o
  -1   4   3      107.69      101.20      1.95 o
   0   4   3      483.02      503.40      7.03 o
   1   4   3      103.11      100.81      2.28 o
   2   4   3      662.06      685.41      7.44 o
   3   4   3      167.82      173.21      3.77 o
   4   4   3      388.58      361.31      5.77 o
   5   4   3       25.83       28.47      2.91 o
   6   4   3      118.88      122.66      5.09 o
  -6   5   3        6.68        7.45      2.62 o
  -5   5   3       60.58       59.80      3.88 o
  -4   5   3      268.30      280.06      6.46 o
  -3   5   3      149.14      140.47      3.74 o
  -2   5   3       62.25       69.98      2.12 o
  -1   5   3     1363.75     1438.46     10.98 o
   1   5   3     1311.86     1382.71     12.14 o
   2   5   3       53.51       55.31      2.28 o
   3   5   3      150.04      145.06      3.55 o
   4   5   3      262.04      265.14      5.03 o
   5   5   3       57.88       56.88      3.49 o
   6   5   3        6.53        4.81      3.25 o
  -6   6   3       41.57       50.87      5.84 o
  -5   6   3       12.35        8.24      2.95 o
  -4   6   3      103.07      103.95      3.89 o
  -3   6   3       37.52       39.15      2.26 o
  -2   6   3      404.35      428.02      6.27 o
  -1   6   3      213.06      234.26      5.50 o
   0   6   3     1978.38     2296.93     38.80 o
   1   6   3      219.84      253.87      3.86 o
   2   6   3      401.23      414.45      6.25 o
   3   6   3       36.10       43.41      4.81 o
   4   6   3      103.42      107.24      3.53 o
   5   6   3       11.40       10.84      3.02 o
   6   6   3       41.03       46.83      5.72 o
  -6   7   3        2.98        5.60      4.82 o
  -5   7   3       35.93       40.60      7.60 o
  -4   7   3      127.33      115.28     10.60 o
  -3   7   3      297.73      273.42     13.60 o
  -2   7   3      773.96      749.96      9.38 o
  -1   7   3      766.58      771.11      8.63 o
   0   7   3     3053.06     3381.10     55.90 o
   1   7   3      764.40      774.29      8.75 o
   2   7   3      796.67      787.52      9.65 o
   3   7   3      291.82      278.98      6.16 o
   4   7   3      128.69      124.82      5.33 o
   5   7   3       36.50       46.16      5.58 o
   6   7   3        3.15       -0.98      4.71 o
  -5   8   3       36.58       33.86      4.92 o
  -4   8   3       30.41       30.46      9.61 o
  -3   8   3       81.80       73.64      4.33 o
  -2   8   3      176.81      188.98      5.94 o
  -1   8   3      264.09      258.45      4.20 o
   0   8   3      254.47      269.82      8.15 o
   1   8   3      259.31      258.98      5.70 o
   2   8   3      176.97      187.69      5.50 o
   3   8   3       80.60       79.23      5.42 o
   4   8   3       32.26       33.27      3.42 o
   5   8   3       36.51       46.05      4.23 o
  -5   9   3       56.00       53.64      5.65 o
  -4   9   3      108.59      101.25      5.91 o
  -3   9   3      188.05      190.07      6.50 o
  -2   9   3      166.88      168.69      5.28 o
  -1   9   3      588.14      583.75      9.09 o
   0   9   3      385.04      447.22     11.49 o
   1   9   3      599.13      597.51      9.49 o
   2   9   3      161.54      166.26      5.42 o
   3   9   3      184.83      186.29      6.66 o
   4   9   3      108.75       99.20      4.93 o
   5   9   3       57.19       51.24      7.16 o
  -5  10   3        4.97        9.66      4.32 o
  -4  10   3       15.93       15.26      3.87 o
  -3  10   3       15.65       17.39      5.22 o
  -2  10   3      143.87      139.95      7.75 o
  -1  10   3       13.56       18.26      6.86 o
   0  10   3       11.22       16.91      3.51 o
   1  10   3       13.15       17.58      2.24 o
   2  10   3      143.49      135.51      5.05 o
   3  10   3       15.27       21.51      4.24 o
   4  10   3       15.09       13.91      4.18 o
   5  10   3        4.93        4.42      4.11 o
  -4  11   3       30.03       22.64      4.36 o
  -3  11   3       75.97       84.69      5.04 o
  -2  11   3       95.64       99.59      4.52 o
  -1  11   3      371.02      364.55     11.49 o
   0  11   3       47.14       64.66      5.40 o
   1  11   3      369.25      375.35      7.29 o
   2  11   3       96.38      101.72      8.46 o
   3  11   3       73.70       69.26      4.74 o
   4  11   3       30.50       34.48      6.97 o
  -3  12   3        5.03        4.05      3.18 o
  -2  12   3       11.18       16.65      5.05 o
  -1  12   3      110.61      109.14      7.24 o
   0  12   3       15.13       18.66      3.99 o
   1  12   3      110.71      126.98      7.11 o
   2  12   3       11.89       11.38      5.17 o
   3  12   3        5.21        6.46      2.57 o
  -2  13   3       73.74       79.64      7.54 o
  -1  13   3        8.57       13.14      4.62 o
   2  13   3       72.49       76.08      6.59 o
   0   0   4     1325.72     1469.47     17.65 o
   1   0   4    21286.53    20988.22    328.01 o
   2   0   4     2618.15     2738.72     23.36 o
   3   0   4      414.80      368.45      5.69 o
   4   0   4      604.90      565.10      8.70 o
   5   0   4       66.22       54.84      3.78 o
   6   0   4       44.46       52.17      4.16 o
   7   0   4        4.06        5.52      3.21 o
  -7   1   4        0.09        4.24      3.04 o
  -6   1   4        9.68       16.48      2.81 o
  -5   1   4       73.02       73.81      4.18 o
  -4   1   4        0.64        1.03      1.95 o
  -3   1   4      882.58      875.94      9.92 o
  -2   1   4     1358.43     1381.28     12.88 o
  -1   1   4     8452.74     8566.94     95.84 o
   0   1   4     1073.77     1164.03      9.97 o
   1   1   4     8373.30     8474.43     66.95 o
   2   1   4     1361.29     1384.07     12.92 o
   3   1   4      885.30      892.69      9.97 o
   4   1   4        0.56       -0.64      2.65 o
   5   1   4       70.97       72.39      3.40 o
   6   1   4        9.63        8.95      2.85 o
   7   1   4        0.06        3.67      3.01 o
  -7   2   4        7.35        9.02      3.24 o
  -6   2   4       43.54       45.39      3.36 o
  -5   2   4      131.77      141.30      4.87 o
  -4   2   4      153.48      144.69      4.24 o
  -3   2   4      685.30      679.18      8.20 o
  -2   2   4     2193.39     2301.79     19.97 o
  -1   2   4    11527.63    12042.14    179.34 o
   0   2   4    17525.55    19322.75    154.52 o
   1   2   4    11689.41    12066.66    137.47 o
   2   2   4     2208.24     2299.84     20.00 o
   3   2   4      668.30      652.87     12.84 o
   4   2   4      155.50      147.98      4.64 o
   5   2   4      134.45      143.95      4.85 o
   6   2   4       41.85       39.33      4.60 o
   7   2   4        7.34       11.55      3.32 o
  -7   3   4        4.20        3.53      3.19 o
  -6   3   4        4.76        6.13      2.54 o
  -5   3   4       49.44       52.68      3.42 o
  -4   3   4       71.81       76.36      3.32 o
  -3   3   4      387.86      381.72      5.85 o
  -2   3   4       22.84       27.48      1.76 o
  -1   3   4      565.49      540.02      5.82 o
   0   3   4     1796.98     1858.18     15.62 o
   1   3   4      544.35      527.56      6.42 o
   2   3   4       23.66       25.28      1.88 o
   3   3   4      385.38      378.53      5.75 o
   4   3   4       71.87       69.87      3.15 o
   5   3   4       48.15       50.29      3.26 o
   6   3   4        5.00        4.38      4.52 o
   7   3   4        3.93        6.03      3.75 o
  -6   4   4       22.46       26.46      3.06 o
  -5   4   4       86.24       95.88      5.53 o
  -4   4   4       90.09       88.88      3.59 o
  -3   4   4      969.62      877.26      9.87 o
  -2   4   4       13.21        9.03      3.66 o
  -1   4   4     1888.51     1976.29     24.67 o
   0   4   4      568.19      569.74      8.10 o
   1   4   4     1855.14     1924.12     18.99 o
   2   4   4       14.18        7.02      1.07 o
   3   4   4      964.28      881.28      8.94 o
   4   4   4       92.81       87.92      3.58 o
   5   4   4       85.57       89.65      4.05 o
   6   4   4       22.36       24.36      3.26 o
  -6   5   4       22.74       20.76      3.25 o
  -5   5   4      135.70      141.82      4.86 o
  -4   5   4      108.29      106.71      3.84 o
  -3   5   4      105.68       97.22      3.26 o
  -2   5   4      184.96      173.92      3.26 o
  -1   5   4      120.48       94.89      2.69 o
   0   5   4        4.83        4.88      1.21 o
   1   5   4      120.53       89.62      1.96 o
   2   5   4      179.26      164.70      3.14 o
   3   5   4      108.51      101.28      3.11 o
   4   5   4      111.25      102.32      3.38 o
   5   5   4      136.97      139.57      4.78 o
   6   5   4       21.61       20.90      3.69 o
  -6   6   4        8.20       15.78      6.63 o
  -5   6   4        7.11       10.70      3.30 o
  -4   6   4        2.57        0.37      1.89 o
  -3   6   4      340.93      324.12      5.26 o
  -2   6   4      448.73      456.96      6.67 o
  -1   6   4     2516.40     2538.80     21.00 o
   1   6   4     2526.06     2516.65     20.96 o
   2   6   4      454.10      461.79      8.73 o
   3   6   4      340.84      329.83      4.80 o
   4   6   4        2.25        2.77      2.04 o
   5   6   4        6.24        9.28      2.91 o
   6   6   4        8.43        8.67      4.57 o
  -6   7   4       18.55       15.73      4.79 o
  -5   7   4      166.75      160.91      7.67 o
  -4   7   4       36.06       32.82      4.13 o
  -3   7   4      270.16      286.34      6.04 o
  -2   7   4       87.69       83.43      6.39 o
  -1   7   4     1109.54     1100.43     10.05 o
   0   7   4      640.65      673.37     14.76 o
   1   7   4     1114.33     1167.21     12.15 o
   2   7   4       91.55       90.02      3.09 o
   3   7   4      270.10      278.58      5.26 o
   4   7   4       36.02       44.15      3.44 o
   5   7   4      166.95      175.70      9.09 o
   6   7   4       18.24       17.70      8.23 o
  -5   8   4       13.02       16.13      4.26 o
  -4   8   4       17.91       13.89      5.26 o
  -3   8   4      120.05      120.57      5.31 o
  -2   8   4       87.89       79.80      3.96 o
  -1   8   4       39.85       38.56      2.96 o
   0   8   4        4.78        4.77      2.84 o
   1   8   4       41.47       38.95      1.90 o
   2   8   4       95.78       87.42      4.33 o
   3   8   4      119.32      115.40      4.32 o
   4   8   4       19.39       24.30      3.30 o
   5   8   4       12.75       20.42      4.49 o
  -5   9   4      100.19       92.42      6.51 o
  -4   9   4       70.46       79.64      5.28 o
  -3   9   4      100.32      111.02      5.41 o
  -2   9   4      110.99      116.90     14.09 o
  -1   9   4      314.06      312.45      5.99 o
   0   9   4        0.51        1.43      3.19 o
   1   9   4      313.69      321.97      6.37 o
   2   9   4      113.38      118.02      4.88 o
   3   9   4       95.87       98.23      4.20 o
   4   9   4       68.84       72.77      4.40 o
   5   9   4      100.91      112.99      6.98 o
  -5  10   4       25.74       19.16      4.73 o
  -4  10   4       40.41       31.80      4.33 o
  -3  10   4       53.60       58.39      4.32 o
  -2  10   4       31.59       29.81      2.98 o
  -1  10   4       58.97       60.32      7.03 o
   0  10   4      441.04      438.59     12.46 o
   1  10   4       57.60       62.90      3.15 o
   2  10   4       30.67       24.98      3.05 o
   3  10   4       55.40       69.75      5.75 o
   4  10   4       40.28       35.11      3.77 o
   5  10   4       25.69       16.37      5.44 o
  -4  11   4       14.21       11.60      3.90 o
  -3  11   4       43.24       48.14      4.21 o
  -2  11   4        9.68        9.55      3.99 o
  -1  11   4       20.62       12.70      4.36 o
   0  11   4      172.74      180.65      8.04 o
   1  11   4       20.69       22.17      4.21 o
   2  11   4       10.08       10.46      2.74 o
   3  11   4       42.57       46.10      3.50 o
   4  11   4       14.61       12.97      3.91 o
  -3  12   4       10.33       12.18      3.39 o
  -2  12   4        0.63        6.72      4.92 o
  -1  12   4       28.03       27.29      5.14 o
   0  12   4       54.74       61.80      5.83 o
   1  12   4       27.69       23.87      4.51 o
   2  12   4        0.72        4.83      4.16 o
   3  12   4       10.72        7.47      3.99 o
  -2  13   4       11.44       24.84      5.92 o
  -1  13   4        1.86       13.63      4.38 o
   0  13   4        0.31        7.13      4.08 o
   1  13   4        2.16        8.58      4.18 o
   2  13   4       11.79       17.49      5.05 o
   1   0   5        2.01        2.37      0.98 o
   2   0   5     1250.91     1214.56     11.70 o
   3   0   5      819.40      937.14     10.40 o
   4   0   5     1162.47     1170.36     13.34 o
   5   0   5       41.40       45.48      5.08 o
   6   0   5       70.09       78.60      3.98 o
   7   0   5       18.99       16.34      3.62 o
  -7   1   5        4.48        1.27      3.00 o
  -6   1   5      141.62      158.57      5.07 o
  -5   1   5       61.52       60.43      3.65 o
  -4   1   5      490.58      471.02      7.39 o
  -3   1   5      288.86      304.91      5.16 o
  -2   1   5      750.60      831.36      8.70 o
  -1   1   5     2790.87     3046.59     34.92 o
   0   1   5        1.09       -0.82      0.82 o
   1   1   5     2860.07     3082.08     44.82 o
   2   1   5      757.74      834.76      8.72 o
   3   1   5      291.35      310.43      5.23 o
   4   1   5      481.31      454.76      7.33 o
   5   1   5       59.03       63.07      5.63 o
   6   1   5      139.03      156.25      6.95 o
   7   1   5        4.65        3.40      3.06 o
  -7   2   5       21.60       23.30      3.70 o
  -6   2   5      186.42      195.69      5.53 o
  -5   2   5       53.86       52.41      3.39 o
  -4   2   5      344.19      307.42      5.89 o
  -3   2   5       43.98       53.18      2.43 o
  -2   2   5     1302.54     1405.87     13.26 o
  -1   2   5     2203.19     2381.25     29.02 o
   0   2   5    12197.40    12826.43    355.73 o
   1   2   5     2194.69     2402.41     19.99 o
   2   2   5     1333.22     1441.31     13.34 o
   3   2   5       42.48       54.11      3.23 o
   4   2   5      330.62      284.26      5.12 o
   5   2   5       53.36       50.45      4.18 o
   6   2   5      189.71      202.68      6.27 o
   7   2   5       21.48       29.04      3.92 o
  -7   3   5        1.74        4.31      6.83 o
  -6   3   5       38.40       37.59      3.27 o
  -5   3   5        5.72        6.21      2.37 o
  -4   3   5      202.04      197.71      4.83 o
  -3   3   5       31.06       33.99      2.14 o
  -2   3   5      625.32      576.70     11.69 o
  -1   3   5       72.56       73.45      1.78 o
   0   3   5     1948.65     2194.07     18.15 o
   1   3   5       74.40       76.25      1.79 o
   2   3   5      658.26      608.09      6.07 o
   3   3   5       31.05       36.08      1.89 o
   4   3   5      201.87      194.59      5.54 o
   5   3   5        6.47        5.65      2.23 o
   6   3   5       37.74       38.91      3.56 o
  -6   4   5      116.09      120.36      5.11 o
  -5   4   5       11.38       16.06      2.66 o
  -4   4   5      514.07      482.73      7.55 o
  -3   4   5      212.41      207.38      4.40 o
  -2   4   5      864.01      934.77      9.44 o
  -1   4   5      187.45      182.00      2.79 o
   0   4   5     2513.30     2631.90     21.70 o
   1   4   5      192.56      182.32      5.37 o
   2   4   5      842.49      925.68      9.46 o
   3   4   5      212.41      206.83      4.30 o
   4   4   5      516.26      475.82      7.53 o
   5   4   5       11.38        8.59      2.48 o
   6   4   5      114.91      117.85      5.06 o
  -6   5   5       18.76       20.50      3.81 o
  -5   5   5       24.21       25.83      2.95 o
  -4   5   5      104.19       90.45      3.58 o
  -3   5   5      283.14      273.43      4.90 o
  -2   5   5      413.45      388.84      5.06 o
  -1   5   5      926.55     1017.55      9.48 o
   0   5   5     3249.71     3515.97     40.65 o
   1   5   5      942.24     1031.52      9.49 o
   2   5   5      403.77      380.16      4.53 o
   3   5   5      280.34      283.51      4.97 o
   4   5   5      101.33       87.09      3.52 o
   5   5   5       22.75       28.18      4.01 o
   6   5   5       18.70       22.25      3.76 o
  -6   6   5       59.35       68.72      6.46 o
  -5   6   5       26.84       36.59      3.73 o
  -4   6   5       72.81       73.47      3.27 o
  -3   6   5        1.03        0.24      1.63 o
  -2   6   5      681.47      640.66      8.55 o
  -1   6   5       16.47       22.81      1.27 o
   0   6   5      131.40      114.59      3.42 o
   1   6   5       15.66       14.89      2.06 o
   2   6   5      692.10      644.66      7.47 o
   3   6   5        0.76        0.03      1.59 o
   4   6   5       75.73       76.27      3.99 o
   5   6   5       26.76       26.41      3.49 o
   6   6   5       59.96       53.71      5.97 o
  -6   7   5       14.98       15.53      4.87 o
  -5   7   5       33.44       40.46      8.06 o
  -4   7   5      325.31      300.63      8.86 o
  -3   7   5      336.18      320.85      6.37 o
  -2   7   5      264.90      282.93      5.13 o
  -1   7   5      959.07      995.69     10.69 o
   0   7   5     2768.35     2919.49     49.79 o
   1   7   5      954.41      954.71     10.81 o
   2   7   5      271.15      288.49      5.38 o
   3   7   5      339.65      323.74      5.69 o
   4   7   5      322.08      295.33      7.01 o
   5   7   5       33.08       38.97      6.56 o
   6   7   5       15.65       21.15      5.04 o
  -5   8   5        3.48        4.97      3.81 o
  -4   8   5       77.88       88.70      5.54 o
  -3   8   5        5.58        5.88      2.90 o
  -2   8   5      308.96      292.69      6.73 o
  -1   8   5       14.15       12.36      2.14 o
   0   8   5        0.01        0.13      2.75 o
   1   8   5       16.74       11.91      1.41 o
   2   8   5      310.80      291.29      5.64 o
   3   8   5        6.02        2.99      3.30 o
   4   8   5       81.80       87.65      5.55 o
   5   8   5        3.63       10.28      4.08 o
  -5   9   5       50.39       62.56      6.64 o
  -4   9   5      118.94      115.02      8.28 o
  -3   9   5      131.34      114.71     10.72 o
  -2   9   5      497.19      472.00     11.51 o
  -1   9   5       10.61        8.84      1.86 o
   0   9   5      709.47      733.52     16.91 o
   1   9   5       10.59       13.95      2.21 o
   2   9   5      497.15      473.50      7.53 o
   3   9   5      129.39      115.24      4.57 o
   4   9   5      120.73      120.72      6.43 o
   5   9   5       51.18       45.76      8.57 o
  -5  10   5       11.67        8.61      5.08 o
  -4  10   5       78.26       66.84      9.19 o
  -3  10   5        5.71        7.46      2.97 o
  -2  10   5       22.99       26.70      2.90 o
  -1  10   5       58.14       62.04      5.61 o
   0  10   5      847.80      845.95     19.36 o
   1  10   5       57.36       57.42      3.01 o
   2  10   5       23.09       27.46      2.43 o
   3  10   5        5.42        5.13      2.96 o
   4  10   5       79.20       72.30      5.44 o
   5  10   5       11.79       14.54      4.51 o
  -4  11   5       32.74       32.24      6.93 o
  -3  11   5       29.90       39.87      9.57 o
  -2  11   5      175.45      171.13      5.39 o
  -1  11   5       35.48       32.08      5.25 o
   0  11   5        1.21        4.94      3.51 o
   1  11   5       35.65       27.14      4.70 o
   2  11   5      179.29      174.16      5.77 o
   3  11   5       29.06       34.49      3.95 o
   4  11   5       33.56       31.81      4.53 o
  -3  12   5        1.67        1.53      5.09 o
  -2  12   5       22.44       23.89      5.59 o
  -1  12   5       10.46       12.05      4.40 o
   0  12   5        6.81        8.13      4.29 o
   1  12   5       11.29       11.16      4.10 o
   2  12   5       22.53       32.58      5.40 o
   3  12   5        1.57        6.76      3.12 o
  -2  13   5       98.65      105.17      8.91 o
  -1  13   5       22.01       23.76      5.44 o
   0  13   5      139.14      154.03      8.48 o
   1  13   5       23.01       19.14      4.94 o
   2  13   5       98.50       99.41      8.04 o
   0   0   6      145.74      175.32      3.59 o
   1   0   6     2401.59     2411.45     23.14 o
   2   0   6     3447.06     3575.80     29.98 o
   3   0   6      757.97      692.45      8.56 o
   4   0   6      227.50      231.41     14.73 o
   5   0   6      325.50      333.97      7.10 o
   6   0   6       21.31       19.59      2.87 o
   7   0   6        3.17        3.18      3.16 o
  -7   1   6        3.69        1.70      3.16 o
  -6   1   6       35.62       37.20      3.19 o
  -5   1   6       49.75       52.70      4.26 o
  -4   1   6       47.97       46.19      5.19 o
  -3   1   6     1078.10     1103.56     16.38 o
  -2   1   6      748.73      762.44      8.22 o
  -1   1   6     4431.02     4376.25     35.52 o
   0   1   6       45.26       53.36      1.97 o
   1   1   6     4499.69     4419.65     35.52 o
   2   1   6      737.67      764.81      8.28 o
   3   1   6     1067.75     1091.31     12.69 o
   4   1   6       47.72       37.55      2.77 o
   5   1   6       51.28       45.15      4.26 o
   6   1   6       35.39       35.62      3.66 o
   7   1   6        3.62        0.70      3.07 o
  -7   2   6        5.91        2.64      2.75 o
  -6   2   6       51.95       69.44      3.97 o
  -5   2   6      164.25      166.71      5.26 o
  -4   2   6       10.17        7.78      2.99 o
  -3   2   6      821.50      823.39      9.55 o
  -2   2   6       94.22      114.55      7.62 o
  -1   2   6     3734.95     3738.95     37.54 o
   0   2   6     1823.84     1975.80     16.61 o
   1   2   6     3786.49     3742.91     30.46 o
   2   2   6       89.62      114.48      7.14 o
   3   2   6      799.03      807.04      9.52 o
   4   2   6       10.72       14.46      2.02 o
   5   2   6      169.98      161.56      4.57 o
   6   2   6       51.12       64.61      4.68 o
   7   2   6        5.90        3.42      3.18 o
  -6   3   6        3.07        7.66      2.76 o
  -5   3   6       70.35       73.25      3.79 o
  -4   3   6       22.88       22.47      2.41 o
  -3   3   6      337.48      347.39      5.50 o
  -2   3   6       95.59      110.92      2.69 o
  -1   3   6     2188.97     2104.01     20.83 o
   0   3   6       29.78       25.92      1.13 o
   1   3   6     2107.06     2020.11     17.53 o
   2   3   6       97.82      106.52      3.56 o
   3   3   6      321.50      341.48      4.92 o
   4   3   6       22.91       25.46      2.21 o
   5   3   6       69.96       69.21      3.68 o
   6   3   6        3.25        3.65      2.73 o
  -6   4   6        3.52        5.08      2.86 o
  -5   4   6       79.90       79.97      3.89 o
  -4   4   6       68.81       68.77      3.24 o
  -3   4   6      763.02      725.51      8.81 o
  -2   4   6     1988.17     2101.46     18.58 o
  -1   4   6     2846.91     2918.97     38.58 o
   0   4   6     1615.70     1693.12     14.43 o
   1   4   6     2810.33     2833.52     23.73 o
   2   4   6     1976.81     2089.43     18.60 o
   3   4   6      762.12      730.92      8.89 o
   4   4   6       69.76       69.53      3.30 o
   5   4   6       81.32       82.69      3.93 o
   6   4   6        3.72        4.63      2.74 o
  -6   5   6        1.33       -0.84      2.93 o
  -5   5   6      131.53      131.63      4.75 o
  -4   5   6       16.06        9.66      2.20 o
  -3   5   6      520.57      535.71      7.25 o
  -2   5   6       83.07       86.13      3.38 o
  -1   5   6      291.26      295.07      3.85 o
   0   5   6      184.88      229.43      3.13 o
   1   5   6      291.77      286.80      4.58 o
   2   5   6       83.76       86.28      3.21 o
   3   5   6      535.57      563.61      7.46 o
   4   5   6       15.31        8.65      2.09 o
   5   5   6      132.49      125.60      4.58 o
   6   5   6        1.32       -2.83      2.83 o
  -6   6   6        1.92        6.31      4.31 o
  -5   6   6       36.86       35.39      3.75 o
  -4   6   6       45.13       44.08      2.88 o
  -3   6   6      285.55      278.31      4.98 o
  -2   6   6      150.22      165.53      6.46 o
  -1   6   6       32.48       36.72      1.48 o
   0   6   6      427.17      435.65      7.43 o
   1   6   6       37.04       37.14      2.14 o
   2   6   6      148.77      160.34      8.08 o
   3   6   6      289.56      274.25      4.95 o
   4   6   6       44.02       35.54      3.50 o
   5   6   6       37.31       35.75      3.76 o
   6   6   6        1.96        4.50      4.17 o
  -6   7   6        7.79        4.32      4.29 o
  -5   7   6      254.90      243.91      9.10 o
  -4   7   6        9.20       13.39      3.68 o
  -3   7   6       54.71       60.33      3.28 o
  -2   7   6       84.71       85.39      3.85 o
  -1   7   6       70.79       76.91      2.01 o
   0   7   6        2.39        9.46      1.93 o
   1   7   6       76.42       73.84      3.35 o
   2   7   6       84.08       81.60      5.55 o
   3   7   6       52.09       55.69      5.66 o
   4   7   6        9.02        3.10      2.57 o
   5   7   6      255.22      242.74      9.39 o
   6   7   6        7.96        4.50      5.62 o
  -5   8   6       45.14       46.65      5.31 o
  -4   8   6       12.21        6.06      4.48 o
  -3   8   6      343.87      303.27      7.96 o
  -2   8   6       99.62       91.88      5.31 o
  -1   8   6      237.03      213.13      3.81 o
   0   8   6        8.05        7.89      3.47 o
   1   8   6      231.77      202.75      4.95 o
   2   8   6      100.34       92.02      5.04 o
   3   8   6      338.35      310.14      8.33 o
   4   8   6       12.59       11.64      3.65 o
   5   8   6       43.60       44.85      5.96 o
  -5   9   6       60.63       71.09      5.99 o
  -4   9   6        8.78        3.02      3.68 o
  -3   9   6       93.55       92.86      4.96 o
  -2   9   6        1.39        0.69      2.75 o
  -1   9   6      520.13      485.32      7.96 o
   0   9   6      384.08      371.05     11.64 o
   1   9   6      517.66      489.81      8.43 o
   2   9   6        1.63        1.75      3.45 o
   3   9   6       91.68       85.36      5.04 o
   4   9   6        9.18        7.69      3.55 o
   5   9   6       62.26       70.01     11.39 o
  -5  10   6       38.73       34.66      8.37 o
  -4  10   6       13.79       22.19      3.98 o
  -3  10   6        6.44        7.68      2.96 o
  -2  10   6       14.40       15.13      2.57 o
  -1  10   6       86.75       77.80      6.35 o
   0  10   6        8.39       11.99      4.10 o
   1  10   6       82.21       76.06      3.54 o
   2  10   6       14.85       19.45      4.70 o
   3  10   6        7.25       13.26      3.21 o
   4  10   6       14.18       18.84      4.01 o
   5  10   6       39.80       45.82      7.83 o
  -4  11   6       14.13       23.10      6.89 o
  -3  11   6       42.77       53.35      4.26 o
  -2  11   6       45.67       52.87      3.50 o
  -1  11   6       21.38       28.44      5.31 o
   0  11   6        5.30        4.86      3.81 o
   1  11   6       22.71       32.10      5.09 o
   2  11   6       44.34       46.88      6.44 o
   3  11   6       42.15       38.62      4.19 o
   4  11   6       14.56       25.68      5.41 o
  -3  12   6       30.09       32.25      6.91 o
  -2  12   6        2.56       12.44      5.35 o
  -1  12   6        3.33        4.12      4.36 o
   0  12   6        6.84        5.70      4.01 o
   1  12   6        3.92       -3.34      3.34 o
   2  12   6        2.63       12.27      4.60 o
   3  12   6       29.73       31.58      3.92 o
  -2  13   6        2.42       10.34      6.03 o
  -1  13   6        3.94        3.75      4.66 o
   0  13   6        1.26       -2.67      4.51 o
   1  13   6        4.06        6.91      4.16 o
   2  13   6        2.36        1.28      4.88 o
   1   0   7     1637.48     1515.72     19.52 o
   2   0   7        0.70        1.66      2.15 o
   3   0   7      689.64      818.02      9.66 o
   4   0   7      413.46      386.84      6.80 o
   5   0   7      272.80      252.18      6.31 o
   6   0   7       41.50       48.47      3.45 o
   7   0   7        1.37       -0.23      3.34 o
  -7   1   7        1.89       -1.73      2.74 o
  -6   1   7      119.38      139.94      4.97 o
  -5   1   7       33.41       30.81      3.02 o
  -4   1   7      191.49      183.37      4.86 o
  -3   1   7      123.33      138.91      3.72 o
  -2   1   7      677.15      729.04      8.24 o
  -1   1   7     3542.93     3650.16     29.88 o
   0   1   7       11.45       12.40      1.24 o
   1   1   7     3531.62     3633.98     39.83 o
   2   1   7      683.84      730.44     14.87 o
   3   1   7      124.18      139.84      3.72 o
   4   1   7      194.67      183.33      4.74 o
   5   1   7       33.82       33.29      2.80 o
   6   1   7      119.75      139.47      4.83 o
   7   1   7        2.03        0.22      2.92 o
  -7   2   7        3.47        4.84      4.22 o
  -6   2   7       70.02       73.64      4.45 o
  -5   2   7      114.10      110.63      4.44 o
  -4   2   7      534.69      522.28      8.00 o
  -3   2   7      374.86      374.57      5.90 o
  -2   2   7      986.60      953.24     10.03 o
  -1   2   7      619.83      572.10     11.88 o
   0   2   7       25.01       50.96      1.64 o
   1   2   7      601.18      558.14      8.10 o
   2   2   7      986.42      954.46      9.88 o
   3   2   7      370.73      372.15      5.90 o
   4   2   7      527.64      522.87      8.04 o
   5   2   7      114.51      111.13      4.00 o
   6   2   7       70.86       73.72      4.32 o
   7   2   7        3.87        0.54      7.36 o
  -6   3   7       59.91       75.98      4.38 o
  -5   3   7       45.77       46.60      3.36 o
  -4   3   7      250.84      244.16      6.37 o
  -3   3   7        4.54        0.90      1.84 o
  -2   3   7      304.39      260.21      7.49 o
  -1   3   7      645.09      647.76      7.62 o
   0   3   7       96.67       99.16      2.41 o
   1   3   7      660.22      659.72      6.82 o
   2   3   7      321.20      267.92      4.26 o
   3   3   7        4.45        4.32      1.55 o
   4   3   7      252.20      247.80      4.83 o
   5   3   7       44.92       37.44      3.86 o
   6   3   7       56.91       69.61      4.25 o
  -6   4   7       87.68       94.67      4.75 o
  -5   4   7       31.25       32.86      3.06 o
  -4   4   7      154.43      149.41      5.08 o
  -3   4   7       71.40       64.72      2.88 o
  -2   4   7     1265.68     1275.46     13.86 o
  -1   4   7       51.08       56.76      2.74 o
   0   4   7      552.80      634.63      6.70 o
   1   4   7       48.28       56.24      2.28 o
   2   4   7     1276.30     1276.92     13.08 o
   3   4   7       67.25       66.12      2.50 o
   4   4   7      147.63      153.89      4.40 o
   5   4   7       32.22       39.66      3.19 o
   6   4   7       88.47       99.18      4.83 o
  -6   5   7       30.58       27.97      4.05 o
  -5   5   7        9.89        8.91      2.55 o
  -4   5   7       70.50       72.26      3.33 o
  -3   5   7      227.31      215.17      4.50 o
  -2   5   7      772.47      762.90      8.32 o
  -1   5   7      253.51      261.07      3.69 o
   0   5   7     4814.32     5251.83     42.07 o
   1   5   7      260.79      251.83      4.38 o
   2   5   7      761.82      775.46      8.37 o
   3   5   7      228.44      217.01      4.50 o
   4   5   7       70.57       74.74      3.38 o
   5   5   7        9.47       10.33      2.92 o
   6   5   7       30.31       34.46      4.96 o
  -6   6   7       27.79       21.23      8.02 o
  -5   6   7       24.04       29.80      4.54 o
  -4   6   7      114.75      115.54      8.48 o
  -3   6   7      252.56      282.40      5.17 o
  -2   6   7      633.24      623.53     12.29 o
  -1   6   7      319.21      322.21      4.20 o
   0   6   7      795.58      819.18      7.84 o
   1   6   7      321.97      316.64      4.21 o
   2   6   7      617.74      615.95      8.68 o
   3   6   7      251.36      295.60      6.39 o
   4   6   7      114.27      120.62      4.81 o
   5   6   7       24.76       20.41      3.32 o
   6   6   7       27.61       27.03      5.33 o
  -6   7   7       16.29       11.98      9.78 o
  -5   7   7       12.21       22.44      4.43 o
  -4   7   7      241.08      232.80      7.99 o
  -3   7   7       24.01       31.84      3.43 o
  -2   7   7      380.32      356.17      9.81 o
  -1   7   7       99.88       87.90      2.21 o
   0   7   7      234.05      253.73      6.73 o
   1   7   7      104.25       94.00      2.85 o
   2   7   7      368.34      349.90     12.34 o
   3   7   7       24.85       31.71      4.20 o
   4   7   7      238.83      228.10      6.41 o
   5   7   7       12.42       15.52      5.61 o
   6   7   7       16.54       16.41      5.13 o
  -5   8   7        5.22        3.39      6.83 o
  -4   8   7       50.64       48.49      4.71 o
  -3   8   7       73.48       65.50      4.32 o
  -2   8   7      397.71      372.22      7.88 o
  -1   8   7      650.58      639.47      9.94 o
   0   8   7     1014.97      966.95     21.18 o
   1   8   7      658.12      638.22     10.16 o
   2   8   7      399.46      365.11     18.00 o
   3   8   7       73.23       63.26      4.47 o
   4   8   7       50.90       45.46      4.67 o
   5   8   7        5.46        2.24      3.95 o
  -5   9   7        1.94        6.03      4.37 o
  -4   9   7       66.60       62.02      5.11 o
  -3   9   7        1.16       -0.03      2.84 o
  -2   9   7      292.44      277.30      6.82 o
  -1   9   7       43.08       45.22      4.79 o
   0   9   7     1138.30     1099.74     23.65 o
   1   9   7       40.89       37.16      2.71 o
   2   9   7      294.23      284.13      7.32 o
   3   9   7        1.03        2.02      2.82 o
   4   9   7       69.06       69.95      7.14 o
   5   9   7        2.07        5.25      4.04 o
  -4  10   7       37.16       41.02      5.84 o
  -3  10   7       17.65       13.77      3.26 o
  -2  10   7       87.67       86.14      4.25 o
  -1  10   7       23.21       18.10      4.79 o
   0  10   7      178.88      206.38      9.26 o
   1  10   7       23.83       24.70      4.51 o
   2  10   7       88.19       92.48      4.62 o
   3  10   7       17.89       24.45      3.64 o
   4  10   7       37.83       42.83      4.90 o
  -4  11   7       33.15       29.39      9.78 o
  -3  11   7        9.60       15.50      3.38 o
  -2  11   7       88.93       96.98      6.45 o
  -1  11   7       16.38       22.61      5.14 o
   0  11   7      103.45      115.32      7.63 o
   1  11   7       15.36       15.13      4.53 o
   2  11   7       90.09       88.43      4.53 o
   3  11   7        9.66        7.25      7.50 o
   4  11   7       32.78       26.40      4.61 o
  -3  12   7        3.78        8.30      6.09 o
  -2  12   7       38.59       39.34      6.87 o
  -1  12   7        4.05        6.76      4.68 o
   0  12   7       82.67       95.83      7.48 o
   1  12   7        3.69        0.78      4.29 o
   2  12   7       38.34       46.82      6.24 o
   3  12   7        3.98       -0.25      3.08 o
  -2  13   7       46.84       49.53      7.37 o
  -1  13   7        7.14        8.97      5.25 o
   0  13   7        4.01       16.45      5.29 o
   1  13   7        7.62        7.96      4.79 o
   2  13   7       45.76       50.44      6.78 o
   0   0   8    11507.86    12040.95    133.19 o
   1   0   8      847.56      789.43     12.81 o
   2   0   8      152.88      174.18      3.46 o
   3   0   8      796.69      735.49      9.40 o
   4   0   8        0.05       -0.55      2.90 o
   5   0   8      373.81      363.21      7.30 o
   6   0   8       23.00       24.73      3.03 o
   7   0   8       13.29       16.23      4.91 o
  -7   1   8        0.17        1.60      5.17 o
  -6   1   8       21.09       27.99      3.46 o
  -5   1   8       88.60       91.99      4.13 o
  -4   1   8      296.80      293.98      5.97 o
  -3   1   8     1467.68     1469.82     14.92 o
  -2   1   8      207.69      184.84      4.59 o
  -1   1   8     4230.36     4222.57     51.60 o
   0   1   8     4204.73     4496.44     36.36 o
   1   1   8     4154.32     4193.37     41.54 o
   2   1   8      202.85      178.98      3.58 o
   3   1   8     1471.16     1471.66     14.96 o
   4   1   8      294.35      286.56      5.87 o
   5   1   8       85.77       82.55      4.87 o
   6   1   8       21.13       22.42      2.95 o
   7   1   8        0.15       -1.60      5.26 o
  -6   2   8        0.86       -2.05      2.55 o
  -5   2   8       55.90       56.96      3.59 o
  -4   2   8       69.34       80.73      3.54 o
  -3   2   8      522.89      545.43      7.43 o
  -2   2   8      136.37      165.98      3.40 o
  -1   2   8     4489.98     4387.94     81.04 o
   0   2   8      825.55      840.30      8.23 o
   1   2   8     4532.97     4421.48     58.64 o
   2   2   8      145.63      169.19      6.43 o
   3   2   8      518.70      543.67      7.48 o
   4   2   8       71.60       79.78      3.52 o
   5   2   8       59.05       65.38      3.29 o
   6   2   8        0.79        7.73      2.82 o
  -6   3   8        0.41        7.37      2.82 o
  -5   3   8       11.62       11.46      2.65 o
  -4   3   8      238.38      215.20      5.17 o
  -3   3   8      658.63      640.46      9.12 o
  -2   3   8     1494.88     1563.78     14.76 o
  -1   3   8      741.41      749.89     10.73 o
   0   3   8     3080.98     3282.81     27.03 o
   1   3   8      730.84      731.44      9.86 o
   2   3   8     1508.79     1574.33     24.15 o
   3   3   8      644.99      632.73      8.48 o
   4   3   8      244.14      220.92      4.66 o
   5   3   8       11.56        9.72      2.60 o
   6   3   8        0.55        3.52      2.58 o
  -6   4   8        1.98       -0.88      2.70 o
  -5   4   8       21.46       23.22      4.10 o
  -4   4   8       32.32       30.84      3.80 o
  -3   4   8      323.02      345.73      5.71 o
  -2   4   8      452.96      438.80      6.50 o
  -1   4   8     4165.64     4335.39    106.53 o
   0   4   8      644.07      719.63      8.60 o
   1   4   8     4200.27     4377.47     62.49 o
   2   4   8      465.25      439.58      5.90 o
   3   4   8      319.12      348.88      5.10 o
   4   4   8       31.62       34.34      2.68 o
   5   4   8       24.34       27.51      2.92 o
   6   4   8        1.79       -0.80      3.01 o
  -6   5   8        7.54        5.04      4.72 o
  -5   5   8      126.67      122.77      5.66 o
  -4   5   8       63.66       73.03      4.10 o
  -3   5   8      120.28      125.97      3.67 o
  -2   5   8      800.16      804.73      8.76 o
  -1   5   8      636.19      624.00      8.01 o
   0   5   8        3.43        4.32      1.62 o
   1   5   8      641.05      612.35      8.00 o
   2   5   8      793.10      818.75     10.36 o
   3   5   8      125.18      126.25      3.66 o
   4   5   8       62.38       64.34      3.48 o
   5   5   8      126.33      129.42      5.64 o
   6   5   8        7.31        5.20      3.28 o
  -6   6   8        8.59        6.70      4.43 o
  -5   6   8       64.20       57.41      4.31 o
  -4   6   8      175.69      176.79      5.68 o
  -3   6   8      493.54      436.53      9.81 o
  -2   6   8      949.30      903.62     11.44 o
  -1   6   8      112.73      107.12      2.46 o
   0   6   8      826.72      794.48      8.20 o
   1   6   8      112.87       97.09      2.92 o
   2   6   8      936.82      908.16     11.52 o
   3   6   8      491.88      440.17      8.12 o
   4   6   8      173.92      171.51      5.64 o
   5   6   8       64.29       69.10      4.49 o
   6   6   8        8.75       11.95      4.72 o
  -6   7   8        1.51       -2.12      4.28 o
  -5   7   8       41.10       49.14     10.77 o
  -4   7   8       38.22       44.44      4.52 o
  -3   7   8      448.35      444.62      7.97 o
  -2   7   8      684.86      649.93      9.08 o
  -1   7   8      377.35      366.27      4.76 o
   0   7   8      378.05      386.75      4.57 o
   1   7   8      374.64      358.23      4.76 o
   2   7   8      675.75      636.44      9.24 o
   3   7   8      457.18      444.58      9.44 o
   4   7   8       40.49       49.07      6.01 o
   5   7   8       41.94       38.86      5.17 o
   6   7   8        1.68        3.03      4.50 o
  -5   8   8       74.84       73.86     11.61 o
  -4   8   8        8.15       13.67      5.51 o
  -3   8   8       43.85       51.56      4.18 o
  -2   8   8       65.15       59.82      5.93 o
  -1   8   8      227.41      230.06      7.60 o
   0   8   8      404.99      402.13      7.87 o
   1   8   8      228.61      233.44      5.73 o
   2   8   8       68.43       66.65      4.60 o
   3   8   8       47.11       60.38      9.26 o
   4   8   8        8.08       10.25      6.73 o
   5   8   8       73.69       71.44      6.18 o
  -5   9   8       26.50       29.99      5.03 o
  -4   9   8       28.91       32.45      4.50 o
  -3   9   8       31.48       33.68      3.73 o
  -2   9   8       44.33       49.96      3.50 o
  -1   9   8       25.12       22.35      2.93 o
   0   9   8       25.15       29.00      5.05 o
   1   9   8       24.56       20.39      2.31 o
   2   9   8       45.64       47.17      6.82 o
   3   9   8       29.33       31.75      3.81 o
   4   9   8       27.46       25.05      4.82 o
   5   9   8       26.56       32.34      5.21 o
  -4  10   8       20.30       15.04      4.05 o
  -3  10   8        2.65        2.73      2.82 o
  -2  10   8       27.24       31.71      3.07 o
  -1  10   8       14.69       16.52      4.88 o
   0  10   8        6.58        8.24      4.25 o
   1  10   8       14.49        9.05      2.00 o
   2  10   8       26.36       24.22      4.61 o
   3  10   8        2.83        3.35      4.45 o
   4  10   8       19.73       22.05      4.30 o
  -4  11   8        9.71       12.01      3.89 o
  -3  11   8        3.09        3.55      3.02 o
  -2  11   8       15.87       25.90      5.83 o
  -1  11   8       97.00       86.77      7.35 o
   0  11   8       77.58       79.81      6.83 o
   1  11   8       96.98       88.55      7.30 o
   2  11   8       15.84       18.14      7.97 o
   3  11   8        3.14        2.52      2.89 o
   4  11   8        9.61        5.44      8.32 o
  -3  12   8        4.39       15.76      6.63 o
  -2  12   8        0.55        4.90      5.35 o
  -1  12   8        1.38       -4.05      4.42 o
   0  12   8        4.74       16.11      4.94 o
   1  12   8        1.77        0.56      4.18 o
   2  12   8        0.45        1.26      4.79 o
   3  12   8        4.32        4.16      3.21 o
  -2  13   8       20.02       27.42      6.85 o
  -1  13   8        0.73       -0.39      5.14 o
   0  13   8        5.84        6.85      5.18 o
   1  13   8        0.79        4.90      4.81 o
   2  13   8       19.90       33.90      6.20 o
   1   0   9      148.16      147.39      2.93 o
   2   0   9        1.72        1.85      1.20 o
   3   0   9      143.46      123.73      3.66 o
   4   0   9       13.00       15.00      2.25 o
   5   0   9      114.72      118.24      4.82 o
   6   0   9       19.48       23.96      3.02 o
  -6   1   9       66.31       74.69      4.45 o
  -5   1   9      148.44      154.13      5.19 o
  -4   1   9      164.67      172.78      4.80 o
  -3   1   9      225.81      215.24      4.62 o
  -2   1   9     1942.51     1984.14     18.21 o
  -1   1   9      306.37      290.81      4.21 o
   1   1   9      293.41      285.18      4.19 o
   2   1   9     1947.66     1996.25     26.03 o
   3   1   9      223.83      216.82      4.68 o
   4   1   9      166.93      172.37      4.71 o
   5   1   9      144.16      141.81      4.96 o
   6   1   9       65.01       70.63      3.84 o
  -6   2   9       21.13       21.20      3.29 o
  -5   2   9      217.96      211.22      5.80 o
  -4   2   9      117.32      103.87      5.16 o
  -3   2   9        6.12        2.54      1.64 o
  -2   2   9      326.86      326.77      4.95 o
  -1   2   9     1459.83     1554.39     17.51 o
   0   2   9      150.47      158.09      2.89 o
   1   2   9     1460.67     1512.47     17.42 o
   2   2   9      323.23      314.13      6.18 o
   3   2   9        8.09        7.17      1.69 o
   4   2   9      114.60       98.39      4.27 o
   5   2   9      222.52      233.02      5.38 o
   6   2   9       21.24       26.40      4.05 o
  -6   3   9       83.81       89.52      4.71 o
  -5   3   9      120.28      112.53      4.54 o
  -4   3   9      141.68      139.02      6.02 o
  -3   3   9       97.09       99.02      3.33 o
  -2   3   9      131.10      137.14      3.30 o
  -1   3   9     1473.36     1464.75     19.88 o
   0   3   9      283.58      262.18      4.68 o
   1   3   9     1428.58     1452.53     19.02 o
   2   3   9      133.39      144.77      3.37 o
   3   3   9       97.29      104.11      3.36 o
   4   3   9      137.37      124.21      4.29 o
   5   3   9      118.88      103.24      4.36 o
   6   3   9       84.46       93.03      5.97 o
  -6   4   9       16.88       19.70      3.36 o
  -5   4   9       58.49       62.64      4.41 o
  -4   4   9       20.10       22.98      2.54 o
  -3   4   9       76.21       78.07      3.20 o
  -2   4   9      999.45      994.26     13.93 o
  -1   4   9     1215.64     1182.94     22.52 o
   0   4   9     1375.16     1686.62     17.57 o
   1   4   9     1200.90     1134.27     16.42 o
   2   4   9     1000.95      994.83     18.27 o
   3   4   9       76.76       73.15      2.99 o
   4   4   9       18.21       22.36      2.18 o
   5   4   9       57.38       64.51      4.13 o
   6   4   9       17.17       20.12      3.75 o
  -6   5   9       16.04       14.26      7.16 o
  -5   5   9       79.83       86.47      4.15 o
  -4   5   9      375.23      372.85      6.81 o
  -3   5   9      198.19      176.38      4.36 o
  -2   5   9       89.13       86.21      2.77 o
  -1   5   9        2.87        1.27      1.39 o
   0   5   9        1.28       -0.44      1.43 o
   1   5   9        3.41        6.73      1.44 o
   2   5   9       92.09       80.91      2.73 o
   3   5   9      203.91      184.40      5.09 o
   4   5   9      371.91      381.56      6.88 o
   5   5   9       79.17       78.63      4.81 o
   6   5   9       15.90       20.59      3.96 o
  -6   6   9        9.66        9.11      6.97 o
  -5   6   9       49.03       39.27      3.89 o
  -4   6   9       26.14       29.09      3.23 o
  -3   6   9      337.17      311.47      6.75 o
  -2   6   9      877.04      844.65     15.55 o
  -1   6   9      199.49      183.97      5.07 o
   0   6   9       40.26       44.97      1.70 o
   1   6   9      207.73      190.61      4.33 o
   2   6   9      882.37      842.29     11.17 o
   3   6   9      337.78      296.63      6.60 o
   4   6   9       25.44       35.44      3.31 o
   5   6   9       51.71       41.02      3.91 o
   6   6   9        9.68        5.79      4.84 o
  -6   7   9       19.99       24.21      7.96 o
  -5   7   9        6.66        8.57      5.39 o
  -4   7   9       99.82      101.20      5.73 o
  -3   7   9        5.87       10.34      2.46 o
  -2   7   9     1011.26      997.16     12.46 o
  -1   7   9      194.16      195.72      3.50 o
   0   7   9      636.23      590.48      7.62 o
   1   7   9      192.47      186.03      4.20 o
   2   7   9     1001.39      979.07     12.57 o
   3   7   9        6.92        1.65      2.35 o
   4   7   9      103.25      103.95      5.54 o
   5   7   9        7.06       11.68      4.38 o
  -5   8   9        8.13        2.72      3.95 o
  -4   8   9       61.91       61.55      7.83 o
  -3   8   9      192.53      200.80      6.85 o
  -2   8   9      179.19      171.35      6.10 o
  -1   8   9      328.41      342.62      7.16 o
   0   8   9     1394.38     1390.69     15.04 o
   1   8   9      326.83      338.10      5.76 o
   2   8   9      183.47      169.87      5.86 o
   3   8   9      195.72      201.49      7.15 o
   4   8   9       63.01       60.48      5.73 o
   5   8   9        8.46       12.76      4.34 o
  -5   9   9       16.46       14.15      6.50 o
  -4   9   9       33.84       23.68      6.94 o
  -3   9   9       23.38       25.17      3.52 o
  -2   9   9      145.10      148.28      5.25 o
  -1   9   9      171.10      162.49      4.53 o
   0   9   9       72.74       74.41      6.59 o
   1   9   9      179.26      176.77      5.01 o
   2   9   9      145.66      151.77      5.60 o
   3   9   9       21.58       22.30      5.56 o
   4   9   9       34.59       38.60      4.61 o
   5   9   9       16.11       11.35      4.66 o
  -4  10   9       20.68       20.87      5.06 o
  -3  10   9       67.71       75.02      4.98 o
  -2  10   9       42.84       43.36      3.34 o
  -1  10   9      152.45      167.82      9.52 o
   0  10   9      143.03      133.68      8.24 o
   1  10   9      151.79      152.79      4.61 o
   2  10   9       39.78       37.64      3.50 o
   3  10   9       67.77       75.70      5.20 o
   4  10   9       20.85       15.61      3.98 o
  -4  11   9       43.28       55.02      7.46 o
  -3  11   9       26.67       20.75      3.70 o
  -2  11   9        9.54        4.68      5.44 o
  -1  11   9       62.64       62.80      6.76 o
   0  11   9        0.22        4.01      4.16 o
   1  11   9       63.50       56.12      6.48 o
   2  11   9        9.86       12.79      2.90 o
   3  11   9       25.79       33.06      5.71 o
   4  11   9       43.57       53.29      5.41 o
  -3  12   9       11.21        7.72      6.65 o
  -2  12   9       11.66        9.56      5.77 o
  -1  12   9       32.69       48.84      6.96 o
   0  12   9        9.53       14.76      5.12 o
   1  12   9       34.26       44.72      6.24 o
   2  12   9       12.40        8.97      5.46 o
   3  12   9       11.03       12.22      3.54 o
  -2  13   9        9.20       18.32      6.68 o
  -1  13   9       27.73       25.64      6.29 o
   0  13   9       27.38       32.64      6.52 o
   1  13   9       28.07       34.31      6.22 o
   2  13   9        9.40       10.66      5.87 o
   0   0  10     1324.13     1491.40     19.37 o
   1   0  10     1298.58     1218.87     13.58 o
   2   0  10      106.48      115.94      3.15 o
   3   0  10        3.42        7.66      1.80 o
   4   0  10        0.09       -0.13      1.86 o
   5   0  10       48.88       51.56      3.62 o
   6   0  10        1.28       -2.58      2.58 o
  -6   1  10       27.47       23.98      3.33 o
  -5   1  10       20.55       23.27      2.95 o
  -4   1  10      159.29      134.99      4.37 o
  -3   1  10      684.79      680.02     13.18 o
  -2   1  10     2772.10     2699.59     24.99 o
  -1   1  10      479.64      471.17      6.59 o
   0   1  10      490.68      478.79      5.76 o
   1   1  10      463.28      472.51      5.91 o
   2   1  10     2766.00     2655.33     54.35 o
   3   1  10      671.81      662.41      8.71 o
   4   1  10      164.07      135.82      4.38 o
   5   1  10       19.20       19.73      3.34 o
   6   1  10       27.82       25.60      3.09 o
  -6   2  10        0.66       -2.59      2.59 o
  -5   2  10       55.28       55.13      3.68 o
  -4   2  10      245.04      224.82      6.36 o
  -3   2  10      206.99      213.72      4.62 o
  -2   2  10      106.30      102.09      2.91 o
  -1   2  10       16.51       19.16      1.50 o
   0   2  10     3877.09     4147.41     34.13 o
   1   2  10       17.46       23.83      1.56 o
   2   2  10      119.99      106.87      4.48 o
   3   2  10      211.94      213.07      6.61 o
   4   2  10      250.74      236.03      5.45 o
   5   2  10       57.55       57.92      3.70 o
   6   2  10        0.62        3.35      2.48 o
  -6   3  10       11.74       12.58      4.56 o
  -5   3  10        7.09        9.01      2.61 o
  -4   3  10      482.11      448.92      7.54 o
  -3   3  10       78.95       67.60      2.97 o
  -2   3  10      408.57      385.86      5.59 o
  -1   3  10     2025.91     2148.47     36.11 o
   0   3  10     5334.76     5496.60     44.44 o
   1   3  10     2054.22     2181.26     35.15 o
   2   3  10      411.33      389.42      8.49 o
   3   3  10       80.92       66.80      2.85 o
   4   3  10      486.96      446.20      7.55 o
   5   3  10        6.77       10.23      2.34 o
   6   3  10       11.62       14.28      3.08 o
  -6   4  10        9.09       11.86      3.09 o
  -5   4  10        3.97        6.27      2.52 o
  -4   4  10      130.74      114.48      4.05 o
  -3   4  10      125.43      123.96      3.66 o
  -2   4  10      478.61      451.60      6.24 o
  -1   4  10      188.80      176.92      3.59 o
   0   4  10      249.32      224.06      4.51 o
   1   4  10      188.31      177.43      4.69 o
   2   4  10      473.96      447.63      6.20 o
   3   4  10      127.79      123.64      3.62 o
   4   4  10      132.85      116.01      3.67 o
   5   4  10        4.79       -0.04      2.25 o
   6   4  10        9.40        2.42      3.38 o
  -6   5  10        9.12       14.28      3.76 o
  -5   5  10       23.03       27.04      3.62 o
  -4   5  10      112.10      103.26      4.04 o
  -3   5  10      175.19      159.32      4.30 o
  -2   5  10      778.54      745.14      8.94 o
  -1   5  10      117.42      105.04      8.24 o
   0   5  10       14.53       14.21      1.60 o
   1   5  10      111.89      119.85      3.41 o
   2   5  10      762.73      746.53      7.51 o
   3   5  10      169.26      158.56      4.07 o
   4   5  10      116.24      110.49      5.18 o
   5   5  10       23.54       19.73      3.38 o
   6   5  10        8.66        5.68      3.38 o
  -6   6  10       36.34       32.59      5.58 o
  -5   6  10       14.62       20.22      4.43 o
  -4   6  10      133.00      130.75      5.22 o
  -3   6  10      397.98      388.61      7.63 o
  -2   6  10      834.30      838.19     18.93 o
  -1   6  10      175.29      160.19      4.90 o
   0   6  10      124.34      121.02      2.84 o
   1   6  10      169.11      153.08      3.92 o
   2   6  10      842.14      861.35     18.22 o
   3   6  10      398.35      389.91      7.75 o
   4   6  10      127.19      125.16      8.27 o
   5   6  10       14.91       23.22      3.46 o
   6   6  10       36.76       40.21      5.91 o
  -5   7  10        1.14        3.78      3.86 o
  -4   7  10       12.97       18.19      3.01 o
  -3   7  10      439.11      402.73      7.81 o
  -2   7  10      198.00      207.96      5.13 o
  -1   7  10      204.44      178.87      4.30 o
   0   7  10       78.10       83.57      2.46 o
   1   7  10      200.32      188.36      5.56 o
   2   7  10      190.00      193.03      5.06 o
   3   7  10      446.43      403.92      7.92 o
   4   7  10       11.81       18.35      3.10 o
   5   7  10        1.28       -2.48      3.49 o
  -5   8  10       18.98       25.58      5.89 o
  -4   8  10      129.42      115.31      6.39 o
  -3   8  10        1.45        5.28      3.11 o
  -2   8  10       84.17       82.23      8.48 o
  -1   8  10       66.12       69.81      2.95 o
   0   8  10       33.11       34.46      2.13 o
   1   8  10       65.28       67.86      3.10 o
   2   8  10       81.98       79.13      4.43 o
   3   8  10        1.32        5.45      4.25 o
   4   8  10      129.38      106.90      6.40 o
   5   8  10       18.78       15.09      4.67 o
  -5   9  10       25.38       26.23      5.03 o
  -4   9  10       64.30       68.11      5.54 o
  -3   9  10       25.28       27.24      3.71 o
  -2   9  10       93.52       83.41      4.40 o
  -1   9  10       57.96       56.27      5.61 o
   0   9  10      462.32      427.10      7.62 o
   1   9  10       54.53       53.12      3.46 o
   2   9  10       99.34       83.56      4.70 o
   3   9  10       25.89       25.19      3.79 o
   4   9  10       62.21       49.70      6.56 o
   5   9  10       24.93       27.82     10.18 o
  -4  10  10       41.52       45.82      5.05 o
  -3  10  10       51.13       68.60      4.79 o
  -2  10  10       55.19       51.13      3.58 o
  -1  10  10       28.87       26.28      3.25 o
   0  10  10        5.27        7.83      4.49 o
   1  10  10       28.92       20.65      2.48 o
   2  10  10       55.02       57.65      4.00 o
   3  10  10       51.33       66.15      4.87 o
   4  10  10       40.44       46.54      5.15 o
  -4  11  10       18.83       24.84      4.55 o
  -3  11  10       19.22       19.57      5.35 o
  -2  11  10       20.09       26.94      6.42 o
  -1  11  10        1.58       -0.07      4.86 o
   0  11  10        4.54        8.30      4.83 o
   1  11  10        1.94        2.43      4.79 o
   2  11  10       20.74       32.15      3.51 o
   3  11  10       19.18       16.59      3.59 o
   4  11  10       18.11       16.07      4.20 o
  -3  12  10        6.45        4.38      6.31 o
  -2  12  10        5.48        9.91      5.94 o
  -1  12  10       11.65       11.25      5.68 o
   0  12  10       29.60       28.22      6.22 o
   1  12  10       11.73       18.08      5.09 o
   2  12  10        5.43       14.85      5.40 o
   3  12  10        6.24       10.97      3.69 o
  -2  13  10        2.43        6.18      6.11 o
  -1  13  10        3.77       -1.21      5.53 o
   0  13  10        7.00       12.18      5.85 o
   1  13  10        3.82        3.06      5.14 o
   2  13  10        2.38        4.83      5.74 o
   1   0  11       59.12       43.62      1.95 o
   2   0  11       40.49       34.45      2.04 o
   3   0  11      142.42      168.34      4.25 o
   4   0  11       67.08       58.81      3.23 o
   5   0  11      110.06       98.45      6.72 o
   6   0  11        2.94        3.49      2.84 o
  -6   1  11       12.56       11.89      3.04 o
  -5   1  11      182.20      179.05      5.60 o
  -4   1  11       52.17       57.73      3.24 o
  -3   1  11      665.69      696.21      9.67 o
  -2   1  11       93.54       96.93      4.12 o
  -1   1  11       60.02       66.99      2.30 o
   0   1  11     2306.73     2427.43     21.14 o
   1   1  11       52.34       58.16      2.25 o
   2   1  11       91.17       95.02      3.06 o
   3   1  11      671.23      695.41     10.60 o
   4   1  11       50.47       57.07      3.24 o
   5   1  11      182.86      181.59      5.53 o
   6   1  11       12.17       18.22      2.91 o
  -6   2  11        0.81       -1.34      3.04 o
  -5   2  11       97.88       97.66      4.43 o
  -4   2  11      117.10      114.14      4.22 o
  -3   2  11      171.39      174.02      4.95 o
  -2   2  11      272.39      269.29      4.72 o
  -1   2  11      429.22      455.07      5.87 o
   0   2  11     3978.30     4373.96     36.09 o
   1   2  11      409.39      432.42      5.79 o
   2   2  11      273.34      265.70      5.89 o
   3   2  11      168.88      171.56      4.31 o
   4   2  11      115.33      118.70      4.28 o
   5   2  11       99.07       91.16      4.25 o
   6   2  11        0.78        4.46      2.55 o
  -6   3  11       18.93       22.42      3.34 o
  -5   3  11      239.57      233.08      6.13 o
  -4   3  11       34.23       36.15      2.96 o
  -3   3  11      278.80      252.80      5.08 o
  -2   3  11       44.10       34.74      2.14 o
  -1   3  11     1044.28     1054.89     14.84 o
   0   3  11       97.26      102.43      3.08 o
   1   3  11     1050.83     1079.59     15.85 o
   2   3  11       37.22       28.49      2.02 o
   3   3  11      278.41      241.89      5.03 o
   4   3  11       32.97       30.99      2.76 o
   5   3  11      236.59      232.94      5.45 o
   6   3  11       19.33       22.88      3.34 o
  -6   4  11        5.64       11.85      4.41 o
  -5   4  11       41.73       40.76      3.28 o
  -4   4  11       50.06       43.31      2.97 o
  -3   4  11      212.11      219.68      4.77 o
  -2   4  11      245.94      249.76      4.50 o
  -1   4  11      507.56      503.76      6.26 o
   0   4  11      639.11      667.66      7.37 o
   1   4  11      502.91      510.40      6.59 o
   2   4  11      242.04      239.98      4.44 o
   3   4  11      212.34      220.31      4.81 o
   4   4  11       50.87       52.83      2.81 o
   5   4  11       40.79       38.07      2.89 o
   6   4  11        5.81        7.95      3.49 o
  -6   5  11        8.43        6.30      4.84 o
  -5   5  11       55.20       55.61      6.52 o
  -4   5  11       59.93       57.24      3.30 o
  -3   5  11      704.84      698.56      9.14 o
  -2   5  11      129.82      133.95      3.48 o
  -1   5  11      921.53      866.96     17.49 o
   0   5  11       31.63       30.16      2.86 o
   1   5  11      899.63      835.30     15.06 o
   2   5  11      134.16      145.14      3.59 o
   3   5  11      712.31      723.20      8.18 o
   4   5  11       61.73       67.66      4.10 o
   5   5  11       56.22       61.86      5.17 o
   6   5  11        7.88       10.22      3.56 o
  -6   6  11        3.87        9.08      4.60 o
  -5   6  11        8.48       10.54      3.17 o
  -4   6  11       52.96       52.43      5.30 o
  -3   6  11      334.03      310.42      6.86 o
  -2   6  11       61.44       67.72      5.20 o
  -1   6  11     1110.56     1118.11     14.36 o
   0   6  11       15.32       28.20      2.03 o
   1   6  11     1108.03     1089.31     13.12 o
   2   6  11       59.89       66.78      4.80 o
   3   6  11      329.86      297.57      6.79 o
   4   6  11       52.01       48.36      3.83 o
   5   6  11        8.68        8.62      3.87 o
   6   6  11        3.76        3.47      3.35 o
  -5   7  11       33.71       42.20      5.25 o
  -4   7  11       12.95       11.84      2.89 o
  -3   7  11       40.42       49.25      3.40 o
  -2   7  11      441.31      441.19      7.66 o
  -1   7  11       80.17       87.47      3.34 o
   0   7  11       37.09       48.71      3.02 o
   1   7  11       81.00       89.97      3.44 o
   2   7  11      442.67      440.51      7.82 o
   3   7  11       42.24       48.71      3.52 o
   4   7  11       11.95       12.59      2.87 o
   5   7  11       33.21       31.00      4.98 o
  -5   8  11       10.91       13.06      4.36 o
  -4   8  11        9.41       10.31      6.25 o
  -3   8  11      275.55      247.31      7.73 o
  -2   8  11      112.43      115.25      7.28 o
  -1   8  11      955.02      945.01     17.05 o
   0   8  11       21.20       19.74      1.93 o
   1   8  11      950.25      945.93     11.87 o
   2   8  11      114.35      119.98      4.25 o
   3   8  11      269.55      235.67      7.70 o
   4   8  11        9.47       11.79      7.51 o
   5   8  11       10.77        6.74      4.25 o
  -5   9  11       33.74       40.77      5.50 o
  -4   9  11        1.99        6.43      3.97 o
  -3   9  11       31.44       30.19      3.77 o
  -2   9  11      139.40      144.46     10.39 o
  -1   9  11      144.68      132.62      4.56 o
   0   9  11        0.61       -1.09      2.60 o
   1   9  11      151.02      125.21      4.72 o
   2   9  11      137.11      130.52      5.52 o
   3   9  11       29.73       37.01      4.12 o
   4   9  11        1.93        3.01      3.80 o
   5   9  11       34.19       42.61      5.56 o
  -4  10  11        3.60        5.92      5.38 o
  -3  10  11       96.40      108.08      5.62 o
  -2  10  11        7.61        3.91      6.36 o
  -1  10  11      149.76      151.38     10.99 o
   0  10  11       10.03        7.74      4.94 o
   1  10  11      154.41      145.97      4.87 o
   2  10  11        7.11        9.42      2.81 o
   3  10  11       98.49      102.60      6.03 o
   4  10  11        3.42        4.51      3.80 o
  -3  11  11       10.55        7.59      3.38 o
  -2  11  11       30.62       28.09      7.13 o
  -1  11  11      174.13      177.42     10.49 o
   0  11  11       32.48       24.52      5.72 o
   1  11  11      175.48      170.53     10.12 o
   2  11  11       29.47       24.60      4.11 o
   3  11  11       10.02        3.78      3.37 o
  -3  12  11       33.38       39.73      8.06 o
  -2  12  11        2.20        6.29      5.72 o
  -1  12  11      113.49      112.85      9.23 o
   0  12  11       12.91       18.32      5.98 o
   1  12  11      112.26      131.16      9.60 o
   2  12  11        2.33        7.33      5.72 o
   3  12  11       31.57       41.47      7.46 o
  -1  13  11        2.09       -0.17      5.83 o
   0  13  11        2.06       -3.95      5.53 o
   1  13  11        2.21        8.11      5.59 o
   0   0  12      204.23      211.40      5.39 o
   1   0  12       64.57       70.99      2.50 o
   2   0  12       55.56       64.26      2.67 o
   3   0  12      191.73      205.15      4.67 o
   4   0  12       44.05       34.68      2.84 o
   5   0  12       26.66       24.08      3.00 o
   6   0  12        5.46        4.32      2.74 o
  -6   1  12       20.45       21.02      3.25 o
  -5   1  12        1.11        5.89      2.55 o
  -4   1  12      571.62      542.02      8.64 o
  -3   1  12       89.94       83.79      3.41 o
  -2   1  12     2964.34     2941.71     34.11 o
  -1   1  12      352.71      383.23      5.70 o
   0   1  12     4540.09     4530.93     37.51 o
   1   1  12      351.35      382.53      9.58 o
   2   1  12     2989.82     2974.39     40.19 o
   3   1  12       91.06       88.83      3.45 o
   4   1  12      576.15      547.27      8.80 o
   5   1  12        0.99        2.40      2.37 o
   6   1  12       21.32       16.10      4.24 o
  -6   2  12        9.07        5.47      2.85 o
  -5   2  12       16.84       16.00      2.80 o
  -4   2  12        5.91        2.52      2.85 o
  -3   2  12      165.42      159.33      4.63 o
  -2   2  12      569.61      537.95      8.03 o
  -1   2  12      321.99      325.72      5.27 o
   0   2  12      193.51      281.07      4.51 o
   1   2  12      313.85      317.94      8.84 o
   2   2  12      573.85      541.80     11.29 o
   3   2  12      164.26      155.58      6.40 o
   4   2  12        6.97        7.31      2.28 o
   5   2  12       17.18       18.37      2.78 o
   6   2  12        9.36       13.29      2.71 o
  -6   3  12       20.72       22.42      3.47 o
  -5   3  12       22.91       23.46      3.06 o
  -4   3  12      317.06      323.87      8.89 o
  -3   3  12       24.85       31.84      2.54 o
  -2   3  12     1719.37     1627.67     15.89 o
  -1   3  12      148.46      142.16      3.26 o
   0   3  12      430.68      465.08      7.10 o
   1   3  12      147.84      145.95      3.75 o
   2   3  12     1695.73     1613.24     15.89 o
   3   3  12       25.10       28.39      2.45 o
   4   3  12      321.86      313.58      6.48 o
   5   3  12       22.60       22.49      2.62 o
   6   3  12       20.70       22.14      2.93 o
  -6   4  12       35.90       36.52      4.47 o
  -5   4  12       16.15       12.31      2.72 o
  -4   4  12       34.58       37.76      3.73 o
  -3   4  12       22.50       30.13      3.13 o
  -2   4  12      125.10      125.58      4.53 o
  -1   4  12        5.81        4.37      1.30 o
   0   4  12      471.83      512.23      6.34 o
   1   4  12        6.29        6.38      1.35 o
   2   4  12      126.95      126.44      3.49 o
   3   4  12       22.02       35.24      2.79 o
   4   4  12       36.47       32.31      2.82 o
   5   4  12       16.41       16.65      2.42 o
   6   4  12       35.91       39.11      4.50 o
  -6   5  12       17.46       12.95      4.20 o
  -5   5  12        7.46        5.39      3.03 o
  -4   5  12      135.14      123.82      4.39 o
  -3   5  12       49.39       62.74      3.15 o
  -2   5  12     1143.30     1110.61     17.24 o
  -1   5  12      106.26       90.73      6.43 o
   0   5  12     1558.76     1537.05     17.06 o
   1   5  12      109.78      101.75      3.49 o
   2   5  12     1153.42     1111.69     18.03 o
   3   5  12       49.50       66.36      2.72 o
   4   5  12      140.09      121.22      6.21 o
   5   5  12        7.32        8.19      3.02 o
   6   5  12       16.56       17.27      5.31 o
  -6   6  12       41.09       45.45      5.99 o
  -5   6  12        3.53        2.46      2.86 o
  -4   6  12      194.63      171.58      5.94 o
  -3   6  12        1.84        4.26      2.34 o
  -2   6  12      109.28      109.04      6.98 o
  -1   6  12       88.14      103.12      3.75 o
   0   6  12       48.42       52.99      3.87 o
   1   6  12       95.85      100.07      3.75 o
   2   6  12      109.29      103.15      4.16 o
   3   6  12        1.77        1.78      2.26 o
   4   6  12      197.36      181.92      6.35 o
   5   6  12        3.40        4.22      3.06 o
   6   6  12       40.38       46.52      5.81 o
  -5   7  12        0.59        0.34      4.40 o
  -4   7  12       33.31       34.15      3.50 o
  -3   7  12       28.73       30.96      3.12 o
  -2   7  12      296.49      302.49      6.36 o
  -1   7  12      212.04      202.04      5.37 o
   0   7  12      440.99      440.71      7.02 o
   1   7  12      215.15      197.16      9.45 o
   2   7  12      288.15      295.97      6.40 o
   3   7  12       26.63       28.34      3.08 o
   4   7  12       30.51       32.93      3.54 o
   5   7  12        0.50       -2.48      3.67 o
  -5   8  12        0.04       -1.10      3.86 o
  -4   8  12      157.45      157.94      7.25 o
  -3   8  12        8.92        2.72      3.05 o
  -2   8  12      258.21      269.36      7.31 o
  -1   8  12       69.18       83.26      6.39 o
   0   8  12        2.90       -1.64      2.50 o
   1   8  12       68.78       73.94      6.26 o
   2   8  12      262.25      270.47      6.17 o
   3   8  12        9.37        8.76      3.35 o
   4   8  12      158.02      141.87      7.18 o
   5   8  12        0.06       -1.83      3.84 o
  -4   9  12       36.42       45.01      7.00 o
  -3   9  12        9.40       11.79      3.43 o
  -2   9  12       31.12       25.50      3.30 o
  -1   9  12       25.10       28.25      2.88 o
   0   9  12       94.49       83.06      5.60 o
   1   9  12       25.22       27.03      5.38 o
   2   9  12       32.53       35.04      5.33 o
   3   9  12        8.96        7.04      3.35 o
   4   9  12       36.77       42.13      5.17 o
  -4  10  12       34.47       35.38      4.76 o
  -3  10  12        0.52        4.73      3.08 o
  -2  10  12        3.35        2.29      2.55 o
  -1  10  12       14.08       11.84      2.58 o
   0  10  12        0.64        1.43      4.83 o
   1  10  12       13.88       14.64      2.54 o
   2  10  12        3.25        4.60      2.71 o
   3  10  12        0.55        5.05      6.86 o
   4  10  12       33.37       34.65      5.03 o
  -3  11  12        7.87        5.67      3.17 o
  -2  11  12       13.05       18.21      6.09 o
  -1  11  12        9.73       14.41      5.90 o
   0  11  12      148.60      146.21      9.82 o
   1  11  12        9.63        7.85      5.68 o
   2  11  12       13.92       15.91      3.02 o
   3  11  12        8.02        4.38      3.38 o
  -2  12  12        4.60        7.07      6.20 o
  -1  12  12        4.08        9.13      6.00 o
   0  12  12        7.34       13.18      6.16 o
   1  12  12        4.70       12.55      5.59 o
   2  12  12        4.69        0.20      5.18 o
  -1  13  12        0.63       -1.50      5.72 o
   0  13  12        1.30       -4.92      5.72 o
   1  13  12        0.53        7.61      5.83 o
   1   0  13      170.01      153.40      3.55 o
   2   0  13        9.96       18.12      1.96 o
   3   0  13      191.10      197.05      5.75 o
   4   0  13       13.00       11.94      2.44 o
   5   0  13        1.99        0.30      2.25 o
   6   0  13        1.51       -2.67      2.67 o
  -6   1  13       12.95       14.36      3.17 o
  -5   1  13      178.18      179.29      7.54 o
  -4   1  13      125.31      115.29      5.09 o
  -3   1  13      344.59      320.36      6.04 o
  -2   1  13       20.45       36.33      2.66 o
  -1   1  13     2057.96     2109.02     26.03 o
   0   1  13      443.35      562.88      7.07 o
   1   1  13     2042.82     2080.16     26.15 o
   2   1  13       20.92       32.20      2.37 o
   3   1  13      346.40      323.98      6.06 o
   4   1  13      122.91      109.17      5.62 o
   5   1  13      180.73      155.44      5.44 o
   6   1  13       12.52       10.09      3.05 o
  -6   2  13        1.36        0.33      2.78 o
  -5   2  13        4.38        6.19      3.49 o
  -4   2  13       29.34       29.40      2.80 o
  -3   2  13       18.67       26.01      3.50 o
  -2   2  13      127.82      124.63      3.64 o
  -1   2  13     1131.97     1121.80     15.07 o
   0   2  13       32.48       50.55      2.17 o
   1   2  13     1154.53     1121.90     18.75 o
   2   2  13      127.88      123.34      3.59 o
   3   2  13       17.37       18.17      2.24 o
   4   2  13       29.19       32.63      3.53 o
   5   2  13        4.29        0.63      2.30 o
   6   2  13        1.19        1.06      2.33 o
  -6   3  13       11.93       20.89      3.42 o
  -5   3  13       94.71      104.02      4.60 o
  -4   3  13       47.52       49.14      3.29 o
  -3   3  13      754.84      724.75      9.66 o
  -2   3  13       82.25       80.61      3.44 o
  -1   3  13      208.08      195.11      3.95 o
   0   3  13      577.07      557.82      6.95 o
   1   3  13      207.69      193.61      3.90 o
   2   3  13       78.50       75.45      3.23 o
   3   3  13      754.43      736.08     11.97 o
   4   3  13       49.10       55.14      3.29 o
   5   3  13       92.69       94.36      4.41 o
   6   3  13       11.97        7.63      2.58 o
  -6   4  13        3.54       -0.83      4.41 o
  -5   4  13       41.76       43.56      3.99 o
  -4   4  13       10.95       13.18      2.56 o
  -3   4  13      380.43      341.37      7.69 o
  -2   4  13       37.27       40.81      2.43 o
  -1   4  13       32.96       33.74      1.96 o
   0   4  13      517.69      463.60      6.12 o
   1   4  13       37.17       41.51      2.04 o
   2   4  13       36.28       38.39      2.34 o
   3   4  13      386.70      353.74      6.36 o
   4   4  13       11.68       13.70      3.60 o
   5   4  13       42.21       40.85      4.05 o
   6   4  13        3.78        3.37      3.42 o
  -6   5  13       15.33       12.35      3.90 o
  -5   5  13      112.66      117.48      5.68 o
  -4   5  13        4.83        4.75      2.70 o
  -3   5  13       30.56       40.16      2.73 o
  -2   5  13      154.38      160.21      3.93 o
  -1   5  13       54.83       63.75      2.55 o
   0   5  13       78.29       86.21      3.32 o
   1   5  13       57.21       59.85      4.12 o
   2   5  13      153.97      156.94      3.96 o
   3   5  13       26.77       36.14      2.61 o
   4   5  13        4.28        5.51      2.74 o
   5   5  13      111.12      116.16      5.74 o
   6   5  13       15.15       13.69      4.91 o
  -5   6  13       11.26       11.86      3.32 o
  -4   6  13        4.22        9.23      2.93 o
  -3   6  13      379.23      366.40      7.65 o
  -2   6  13       88.90       76.15      3.66 o
  -1   6  13     1220.33     1203.52     14.61 o
   0   6  13        4.57        4.34      1.77 o
   1   6  13     1215.71     1170.34     29.12 o
   2   6  13       87.70       77.94      3.81 o
   3   6  13      392.34      369.63      7.80 o
   4   6  13        4.39        4.20      2.82 o
   5   6  13       10.24       12.05      3.26 o
  -5   7  13       60.23       60.65      5.97 o
  -4   7  13       27.23       30.86      4.50 o
  -3   7  13      141.99      142.87      8.29 o
  -2   7  13      159.70      147.39      4.64 o
  -1   7  13      112.55      111.75      3.93 o
   0   7  13       62.90       75.93      4.21 o
   1   7  13      116.51      113.10      5.43 o
   2   7  13      160.89      139.01      4.89 o
   3   7  13      144.54      144.63      9.80 o
   4   7  13       26.97       23.14      3.51 o
   5   7  13       59.91       69.25      6.38 o
  -5   8  13       31.85       30.89      5.18 o
  -4   8  13       24.40       26.45      4.47 o
  -3   8  13      156.41      154.89      6.54 o
  -2   8  13       17.97       19.66      5.35 o
  -1   8  13      650.80      639.98      9.42 o
   0   8  13       67.48       56.78      2.97 o
   1   8  13      636.26      629.36     15.31 o
   2   8  13       18.97       17.30      2.49 o
   3   8  13      154.77      148.42      6.57 o
   4   8  13       24.72       23.24      4.53 o
   5   8  13       31.35       33.78      5.46 o
  -4   9  13        3.04       10.67      3.91 o
  -3   9  13       27.11       21.08      3.88 o
  -2   9  13       29.22       30.99      7.38 o
  -1   9  13       29.62       28.20      2.91 o
   0   9  13        3.28        0.63      1.99 o
   1   9  13       29.27       33.23      3.10 o
   2   9  13       31.11       31.22      3.59 o
   3   9  13       26.41       23.11      3.99 o
   4   9  13        3.25        2.18      3.77 o
  -4  10  13        0.23       -0.15      3.69 o
  -3  10  13       89.37       91.04      5.40 o
  -2  10  13       54.04       57.24      4.15 o
  -1  10  13      300.57      288.38      7.01 o
   0  10  13      231.58      203.05     10.88 o
   1  10  13      303.96      274.20     10.77 o
   2  10  13       52.02       61.87      4.36 o
   3  10  13       90.22       92.17      8.19 o
   4  10  13        0.21        0.66      3.72 o
  -3  11  13       24.02       21.30      3.86 o
  -2  11  13        0.52        2.17      6.00 o
  -1  11  13       56.49       34.66      7.20 o
   0  11  13       14.18       22.43      6.31 o
   1  11  13       56.67       56.23      7.56 o
   2  11  13        0.47        4.91      2.67 o
   3  11  13       23.60       19.49      3.83 o
  -2  12  13       35.15       46.17      8.37 o
  -1  12  13       26.43       28.68      7.24 o
   0  12  13        0.33        0.74      5.79 o
   1  12  13       26.25       38.39      7.22 o
   2  12  13       36.00       44.96      7.46 o
   0  13  13        0.06        8.65      6.65 o
   0   0  14      297.47      349.71      7.62 o
   1   0  14       23.76       24.87      1.98 o
   2   0  14      164.31      182.37      4.77 o
   3   0  14      137.44      115.45      3.92 o
   4   0  14       66.35       63.47      3.54 o
   5   0  14        0.27        0.61      2.39 o
   6   0  14        3.35       -0.71      2.71 o
  -6   1  14       19.65       23.48      3.62 o
  -5   1  14        0.22        1.53      2.51 o
  -4   1  14      263.89      267.18      6.44 o
  -3   1  14       92.18       83.48      3.50 o
  -2   1  14     1596.97     1480.57     18.57 o
  -1   1  14     1138.66     1118.02     11.88 o
   0   1  14      692.92      690.33      8.27 o
   1   1  14     1124.30     1132.77     11.95 o
   2   1  14     1588.69     1484.19     17.19 o
   3   1  14       94.75       84.23      3.54 o
   4   1  14      266.08      262.71      6.06 o
   5   1  14        0.15        0.22      2.52 o
   6   1  14       19.71       26.18      3.60 o
  -6   2  14       17.08       22.80      3.55 o
  -5   2  14       14.32       10.56      2.76 o
  -4   2  14       15.11       16.77      2.61 o
  -3   2  14       47.28       46.26      3.61 o
  -2   2  14       26.19       32.79      2.75 o
  -1   2  14      315.75      298.24      5.09 o
   0   2  14      304.76      301.38      4.92 o
   1   2  14      320.39      295.95      5.04 o
   2   2  14       26.39       34.58      2.35 o
   3   2  14       47.56       44.60      2.89 o
   4   2  14       16.29       17.19      2.57 o
   5   2  14       14.43        9.10      2.70 o
   6   2  14       17.38       13.26      2.84 o
  -6   3  14       25.20       25.29      3.89 o
  -5   3  14       45.05       48.62      3.67 o
  -4   3  14       92.58       87.79      3.95 o
  -3   3  14      270.16      270.83      5.71 o
  -2   3  14     1869.97     1772.14     30.34 o
  -1   3  14      438.54      396.19      9.73 o
   0   3  14      496.43      414.35      8.39 o
   1   3  14      436.94      390.02      7.92 o
   2   3  14     1891.17     1807.04     28.97 o
   3   3  14      275.76      277.50      5.83 o
   4   3  14       99.54       93.87      4.30 o
   5   3  14       45.00       47.79      3.66 o
   6   3  14       25.04       26.26      4.26 o
  -6   4  14       16.17       14.08      3.89 o
  -5   4  14        1.51        1.44      2.48 o
  -4   4  14        9.98       10.14      3.68 o
  -3   4  14      759.46      675.90     18.49 o
  -2   4  14      401.02      416.75      6.56 o
  -1   4  14       11.84       12.19      1.66 o
   0   4  14       18.39       19.54      1.70 o
   1   4  14       13.49       14.40      1.65 o
   2   4  14      401.70      425.79      9.78 o
   3   4  14      760.71      689.13     17.30 o
   4   4  14        9.92        8.21      3.03 o
   5   4  14        1.22        1.85      2.85 o
   6   4  14       16.02       10.87      5.78 o
  -6   5  14        4.26        7.74      3.71 o
  -5   5  14        8.26        6.90      3.98 o
  -4   5  14      109.32      110.87      5.14 o
  -3   5  14      125.96      119.21      3.95 o
  -2   5  14      179.02      178.42      6.09 o
  -1   5  14      254.47      249.40      4.52 o
   0   5  14      715.92      695.52      9.85 o
   1   5  14      248.39      239.79      4.44 o
   2   5  14      168.00      174.98      4.98 o
   3   5  14      118.16      118.68      4.77 o
   4   5  14      107.70      118.08      5.23 o
   5   5  14        8.64       11.87      3.32 o
   6   5  14        4.40        4.79      6.08 o
  -5   6  14        3.11        4.94      3.25 o
  -4   6  14       59.12       59.40      4.22 o
  -3   6  14        3.29        6.50      3.45 o
  -2   6  14      122.73      108.83      4.35 o
  -1   6  14       12.70       18.70      2.49 o
   0   6  14      109.39      108.52      3.89 o
   1   6  14       11.51       13.00      2.30 o
   2   6  14      121.94      115.41      4.42 o
   3   6  14        4.07        2.86      2.45 o
   4   6  14       61.45       57.06      4.77 o
   5   6  14        3.22        0.47      2.87 o
  -5   7  14        2.42        4.78      3.85 o
  -4   7  14       85.55      102.09      8.59 o
  -3   7  14       64.74       71.33      4.00 o
  -2   7  14       13.37       10.89      2.32 o
  -1   7  14       20.02       22.70      2.52 o
   0   7  14      210.28      188.63      4.90 o
   1   7  14       19.73       23.57      2.52 o
   2   7  14       16.09       13.26      2.44 o
   3   7  14       65.10       74.82      4.20 o
   4   7  14       84.80       95.19      5.02 o
   5   7  14        2.30        0.66      4.09 o
  -5   8  14       26.11       23.52      4.96 o
  -4   8  14       88.10       84.53      6.09 o
  -3   8  14        2.84        9.28      6.45 o
  -2   8  14       67.34       59.25      7.74 o
  -1   8  14       12.79       11.74      2.29 o
   0   8  14       12.44       11.30      2.11 o
   1   8  14       11.65       11.08      3.51 o
   2   8  14       66.71       62.31      3.56 o
   3   8  14        3.33        6.41      3.43 o
   4   8  14       89.51       83.76      6.21 o
   5   8  14       25.27       30.33      5.49 o
  -4   9  14        2.08        8.91      3.87 o
  -3   9  14       10.74       16.12      3.68 o
  -2   9  14       52.58       56.17      4.22 o
  -1   9  14      106.01       97.58      7.78 o
   0   9  14       88.37       79.07      4.81 o
   1   9  14      105.78       98.10      4.70 o
   2   9  14       53.57       61.54      7.86 o
   3   9  14       10.09       17.20      3.99 o
   4   9  14        2.30       -3.58      3.65 o
  -4  10  14       44.60       40.96      5.08 o
  -3  10  14       41.64       32.36      4.28 o
  -2  10  14       19.36       26.89      3.55 o
  -1  10  14       45.15       56.35      3.97 o
   0  10  14       20.41       16.21      4.88 o
   1  10  14       45.11       53.42      6.51 o
   2  10  14       20.33       25.29      3.62 o
   3  10  14       41.66       35.89      4.63 o
   4  10  14       43.22       37.67      9.66 o
  -3  11  14        0.18       -3.53      8.29 o
  -2  11  14       22.47       19.12      6.78 o
  -1  11  14       39.06       40.92      7.48 o
   0  11  14        1.74        3.53      5.66 o
   1  11  14       39.28       39.17      6.91 o
   2  11  14       21.91       24.16      3.39 o
   3  11  14        0.16        6.08      3.64 o
  -2  12  14       17.53        6.07      7.02 o
  -1  12  14        8.86       18.97      6.81 o
   0  12  14       14.35       12.36      6.35 o
   1  12  14        8.95       19.27      6.35 o
   2  12  14       17.18       12.16      6.57 o
   1   0  15      223.30      220.56      4.57 o
   2   0  15      346.38      334.39      8.89 o
   3   0  15       12.80        9.88      2.23 o
   4   0  15        1.79        0.14      2.16 o
   5   0  15        4.93       11.98      2.83 o
   6   0  15        2.72        2.80      3.36 o
  -6   1  15       75.79       84.20      4.92 o
  -5   1  15       52.62       68.47      4.07 o
  -4   1  15      316.88      300.14      7.86 o
  -3   1  15       66.23       72.18      5.39 o
  -2   1  15      502.79      498.45      8.56 o
  -1   1  15       53.22       62.23      2.77 o
   0   1  15     1038.93     1048.37     11.37 o
   1   1  15       52.19       53.87      2.64 o
   2   1  15      496.31      479.50      7.29 o
   3   1  15       64.12       72.59      3.43 o
   4   1  15      318.87      309.07      6.71 o
   5   1  15       52.86       62.68      5.30 o
   6   1  15       74.36       88.32      4.95 o
  -6   2  15        4.37       11.42      3.32 o
  -5   2  15        4.23        0.63      2.49 o
  -4   2  15       35.80       24.40      2.90 o
  -3   2  15      257.25      261.95      8.18 o
  -2   2  15      401.22      360.27      7.75 o
  -1   2  15      175.78      181.51      6.04 o
   0   2  15        2.94        1.83      1.39 o
   1   2  15      177.65      176.85      5.13 o
   2   2  15      405.30      371.84      7.59 o
   3   2  15      250.84      243.72      9.24 o
   4   2  15       35.24       33.39      3.04 o
   5   2  15        4.69        7.28      2.52 o
   6   2  15        4.41        1.06      2.91 o
  -6   3  15       35.65       33.20      3.99 o
  -5   3  15       15.15       13.98      2.99 o
  -4   3  15      117.56      106.75      4.39 o
  -3   3  15      165.18      155.74      4.69 o
  -2   3  15      173.34      146.46      5.72 o
  -1   3  15      228.36      222.88      4.58 o
   0   3  15      499.50      514.24      8.69 o
   1   3  15      215.16      210.34      7.59 o
   2   3  15      177.28      149.73      4.18 o
   3   3  15      161.69      150.27      4.62 o
   4   3  15      116.67      108.73      4.36 o
   5   3  15       15.19       24.66      3.13 o
   6   3  15       35.71       33.40      4.57 o
  -6   4  15        3.37        7.69      3.73 o
  -5   4  15       18.25       21.15      3.60 o
  -4   4  15       27.28       20.62      2.78 o
  -3   4  15       70.85       76.59      3.57 o
  -2   4  15      823.85      756.55      9.63 o
  -1   4  15      292.75      266.50      5.07 o
   0   4  15        6.82        8.12      1.56 o
   1   4  15      292.59      277.44      8.42 o
   2   4  15      831.88      774.59      9.72 o
   3   4  15       69.27       77.38      3.49 o
   4   4  15       26.58       24.19      2.81 o
   5   4  15       18.19       18.23      3.54 o
   6   4  15        3.38       -0.20      3.43 o
  -5   5  15       24.01       24.63      3.94 o
  -4   5  15      115.53      126.88      5.42 o
  -3   5  15       16.23       14.53      3.40 o
  -2   5  15      316.12      308.95      7.49 o
  -1   5  15       45.24       42.64      2.37 o
   0   5  15     1134.08     1107.15     12.67 o
   1   5  15       44.17       40.44      2.34 o
   2   5  15      323.99      310.39      7.19 o
   3   5  15       15.20       16.44      3.26 o
   4   5  15      114.44      110.43      6.53 o
   5   5  15       23.43       33.70      4.83 o
  -5   6  15       13.12        7.36      3.27 o
  -4   6  15        6.76        2.90      2.85 o
  -3   6  15      166.63      161.03      5.44 o
  -2   6  15       92.97       77.59      4.26 o
  -1   6  15      329.35      317.58      6.58 o
   0   6  15      114.06       98.15      6.47 o
   1   6  15      328.18      314.03      6.56 o
   2   6  15       85.52       76.36      3.82 o
   3   6  15      167.59      152.77      5.44 o
   4   6  15        7.11        3.94      3.33 o
   5   6  15       12.42       10.85      4.25 o
  -5   7  15       14.27       19.69      7.24 o
  -4   7  15       52.74       57.68      4.42 o
  -3   7  15        3.25        6.11      2.51 o
  -2   7  15        2.50        5.78      2.29 o
  -1   7  15       10.67       10.83      2.30 o
   0   7  15      576.06      568.91      9.00 o
   1   7  15       10.07       10.41      2.20 o
   2   7  15        2.16        5.35      2.19 o
   3   7  15        3.45        0.42      2.39 o
   4   7  15       54.70       62.97      4.51 o
   5   7  15       14.88       18.18      5.01 o
  -5   8  15       32.57       43.63      9.23 o
  -4   8  15       43.74       45.11      5.18 o
  -3   8  15      182.88      171.64      7.18 o
  -2   8  15       38.79       50.30      6.65 o
  -1   8  15       81.20       82.69      3.73 o
   0   8  15      204.71      184.54      4.95 o
   1   8  15       79.09       76.96      3.67 o
   2   8  15       40.78       49.44      3.37 o
   3   8  15      183.32      211.02     12.67 o
   4   8  15       44.50       39.15      5.27 o
   5   8  15       31.43       36.16      8.11 o
  -4   9  15       42.21       45.38     10.81 o
  -3   9  15       11.37       11.37      7.89 o
  -2   9  15       31.41       33.76      3.82 o
  -1   9  15        1.24        2.07      2.64 o
   0   9  15       13.35       16.49      3.01 o
   1   9  15        0.90        1.99      2.51 o
   2   9  15       31.61       25.85      3.66 o
   3   9  15       11.31       11.34      3.86 o
   4   9  15       42.22       44.92     13.09 o
  -3  10  15       31.36       25.63      4.75 o
  -2  10  15       47.34       49.29      6.89 o
  -1  10  15      274.81      261.93      7.18 o
   0  10  15      102.47      106.22      4.73 o
   1  10  15      271.94      243.61      7.03 o
   2  10  15       46.67       50.97      4.38 o
   3  10  15       29.59       35.57      4.58 o
  -3  11  15        5.13        7.71      3.56 o
  -2  11  15        3.29       -0.11      6.46 o
  -1  11  15       15.34       18.34      6.89 o
   0  11  15       42.02       41.83      7.41 o
   1  11  15       16.09       26.01      6.68 o
   2  11  15        3.47       -1.24      2.77 o
   3  11  15        5.31        4.59      3.47 o
  -2  12  15       57.63       43.27      8.35 o
  -1  12  15       15.08       21.61      7.35 o
   0  12  15      255.09      289.92     14.61 o
   1  12  15       15.32       41.51      7.56 o
   2  12  15       57.53       56.73      8.58 o
   0   0  16      587.41      541.65     10.50 o
   1   0  16      533.43      571.52      8.05 o
   2   0  16      138.84      129.47      3.88 o
   3   0  16      116.78      124.12      4.21 o
   4   0  16        0.05       -2.13      2.13 o
   5   0  16       13.89       12.73      3.43 o
   6   0  16        0.00        3.82      3.01 o
  -6   1  16        6.32       13.13      3.36 o
  -5   1  16       13.24       15.84      2.99 o
  -4   1  16       71.00       71.70      3.83 o
  -3   1  16      583.37      597.45      8.99 o
  -2   1  16      838.60      780.98     12.33 o
  -1   1  16     1994.02     1922.44     18.58 o
   0   1  16      850.84      801.08     12.66 o
   1   1  16     1977.19     1911.33     29.92 o
   2   1  16      842.52      788.10     20.05 o
   3   1  16      592.77      605.30      9.43 o
   4   1  16       71.74       72.36      3.92 o
   5   1  16       13.47       16.35      3.05 o
   6   1  16        6.53       18.20      3.89 o
  -6   2  16        9.73       12.78      3.48 o
  -5   2  16       18.39       14.50      3.01 o
  -4   2  16        0.57        2.78      2.31 o
  -3   2  16      458.93      442.81      7.61 o
  -2   2  16      196.05      186.53      4.68 o
  -1   2  16      102.32      101.93      3.38 o
   0   2  16       32.30       22.55      2.62 o
   1   2  16      101.92      102.16      3.39 o
   2   2  16      194.04      184.75      4.64 o
   3   2  16      459.73      441.65     10.30 o
   4   2  16        0.48        3.43      2.28 o
   5   2  16       17.82       13.05      2.91 o
   6   2  16        9.97       12.46      3.36 o
  -6   3  16       24.47       26.43      4.54 o
  -5   3  16       76.03       80.91      4.43 o
  -4   3  16      164.66      175.12      5.33 o
  -3   3  16      443.88      417.41      7.69 o
  -2   3  16      196.97      183.98      4.61 o
  -1   3  16      266.68      255.40      5.79 o
   0   3  16       10.34       11.73      1.76 o
   1   3  16      267.51      264.37      6.26 o
   2   3  16      205.01      199.66      4.72 o
   3   3  16      433.55      427.94     11.39 o
   4   3  16      167.56      182.48      5.44 o
   5   3  16       77.22       84.17      4.45 o
   6   3  16       25.02       23.79      5.67 o
  -5   4  16       12.86       11.85      3.43 o
  -4   4  16       13.84        9.60      2.49 o
  -3   4  16       66.92       64.78      3.34 o
  -2   4  16      257.54      244.94      5.24 o
  -1   4  16      156.59      168.13      8.35 o
   0   4  16        2.38       -0.45      1.46 o
   1   4  16      156.79      180.50      6.35 o
   2   4  16      259.23      226.65      5.09 o
   3   4  16       68.96       68.62      4.40 o
   4   4  16       14.44       13.02      3.05 o
   5   4  16       12.63        9.60      3.38 o
  -5   5  16       26.77       25.03      3.95 o
  -4   5  16       30.93       27.79      7.67 o
  -3   5  16      158.09      159.71      6.36 o
  -2   5  16       60.67       56.96      2.92 o
  -1   5  16      848.89      828.97      9.89 o
   0   5  16      268.95      245.82      4.71 o
   1   5  16      865.54      842.55     18.66 o
   2   5  16       57.46       58.56      3.63 o
   3   5  16      157.90      153.35      7.62 o
   4   5  16       28.96       27.27      3.68 o
   5   5  16       27.31       24.18      3.87 o
  -5   6  16       12.73        7.35      3.47 o
  -4   6  16       14.40       15.08      3.26 o
  -3   6  16       54.24       46.12      4.87 o
  -2   6  16       32.68       41.63      4.07 o
  -1   6  16       13.44       16.91      2.49 o
   0   6  16        0.25        0.26      2.33 o
   1   6  16       11.70       10.32      2.30 o
   2   6  16       30.77       33.93      3.09 o
   3   6  16       54.56       47.07      3.78 o
   4   6  16       15.33       14.41      3.40 o
   5   6  16       12.11       16.13      3.71 o
  -5   7  16       11.90        8.02      4.55 o
  -4   7  16       23.97       25.50      5.10 o
  -3   7  16       69.74       65.02      4.03 o
  -2   7  16       66.25       68.55      3.79 o
  -1   7  16      505.34      508.17      8.73 o
   0   7  16        6.88        4.97      2.10 o
   1   7  16      496.96      494.48      8.66 o
   2   7  16       63.64       57.01      3.61 o
   3   7  16       71.83       71.92      4.31 o
   4   7  16       24.29       29.09      3.75 o
   5   7  16       11.35       20.96      5.16 o
  -4   8  16       38.60       46.96      8.41 o
  -3   8  16       43.10       50.89      8.54 o
  -2   8  16        3.82        3.29      4.57 o
  -1   8  16       69.57       80.04      3.89 o
   0   8  16       82.74       84.75      3.93 o
   1   8  16       67.93       73.34      3.76 o
   2   8  16        4.04        5.29      2.31 o
   3   8  16       42.62       43.64      6.00 o
   4   8  16       39.41       40.39      5.30 o
  -4   9  16        3.38        4.17      4.11 o
  -3   9  16       21.66       16.90      3.97 o
  -2   9  16       32.03       33.02      3.80 o
  -1   9  16       28.93       27.60      6.28 o
   0   9  16       45.97       47.20      4.22 o
   1   9  16       29.08       29.96      4.49 o
   2   9  16       32.04       33.29      5.00 o
   3   9  16       21.11       27.52      5.28 o
   4   9  16        3.25       -2.57      3.83 o
  -3  10  16       27.28       32.45      4.33 o
  -2  10  16        2.94        3.27      3.83 o
  -1  10  16       35.42       37.68      4.52 o
   0  10  16       27.84       32.65      3.32 o
   1  10  16       35.75       30.99      3.57 o
   2  10  16        2.77        1.10      2.95 o
   3  10  16       27.46       24.03      7.32 o
  -2  11  16        8.18       12.79      6.87 o
  -1  11  16       52.04       56.23      8.80 o
   0  11  16       10.72       12.77      6.29 o
   1  11  16       53.10       74.31      8.82 o
   2  11  16        7.89       10.85      3.27 o
  -1  12  16       11.58       14.93      7.59 o
   0  12  16       40.65       39.91      8.19 o
   1  12  16       12.33       10.32      6.65 o
   1   0  17      209.78      212.28      4.67 o
   2   0  17       24.06       24.80      2.45 o
   3   0  17        2.65        3.45      2.18 o
   4   0  17        9.23        5.64      2.87 o
   5   0  17       11.81       16.86      3.09 o
   6   0  17       23.95       21.57      3.73 o
  -6   1  17       77.95       88.85      5.29 o
  -5   1  17        3.20        1.83      2.69 o
  -4   1  17      169.78      152.18      5.22 o
  -3   1  17       46.76       45.66      3.80 o
  -2   1  17      293.47      270.10      5.83 o
  -1   1  17      126.88      129.28      7.51 o
   0   1  17      423.21      421.91      9.74 o
   1   1  17      122.16      119.58      3.82 o
   2   1  17      295.07      274.30      5.70 o
   3   1  17       47.26       41.48      3.07 o
   4   1  17      167.59      151.70      5.07 o
   5   1  17        3.29        3.27      2.59 o
   6   1  17       78.54       89.08      5.19 o
  -6   2  17        4.48        4.97      3.27 o
  -5   2  17       10.72       12.96      3.11 o
  -4   2  17       28.73       29.31      3.27 o
  -3   2  17      144.05      125.43      4.48 o
  -2   2  17      701.71      657.20      9.85 o
  -1   2  17        7.77        9.09      1.99 o
   0   2  17      607.35      585.15      7.97 o
   1   2  17        9.49       11.61      2.04 o
   2   2  17      700.43      636.76     10.78 o
   3   2  17      142.52      118.81      5.10 o
   4   2  17       29.83       31.66      3.16 o
   5   2  17       11.05       10.07      3.29 o
   6   2  17        4.55        9.30      5.17 o
  -6   3  17       50.70       72.57     10.47 o
  -5   3  17        5.47        5.50      2.72 o
  -4   3  17      102.93       98.31      4.40 o
  -3   3  17       40.35       53.83      3.28 o
  -2   3  17       86.69       93.11      4.21 o
  -1   3  17        8.75        8.79      1.94 o
   0   3  17        7.61        6.51      1.73 o
   1   3  17        9.52       12.82      2.01 o
   2   3  17       87.13       88.53      3.67 o
   3   3  17       41.98       51.80      3.27 o
   4   3  17      100.82       99.14      4.42 o
   5   3  17        5.46        6.26      3.99 o
  -5   4  17        3.10        4.24      3.19 o
  -4   4  17       80.58       68.71      3.91 o
  -3   4  17      103.17      113.86      7.73 o
  -2   4  17      266.11      246.62      6.47 o
  -1   4  17       22.66       26.21      2.58 o
   0   4  17       20.55       20.47      2.01 o
   1   4  17       21.12       21.61      2.21 o
   2   4  17      265.13      245.26      6.43 o
   3   4  17      106.50      112.83      4.18 o
   4   4  17       79.05       64.73      4.51 o
   5   4  17        3.21        0.56      3.04 o
  -5   5  17        0.81        3.30      3.27 o
  -4   5  17       62.42       69.66      4.64 o
  -3   5  17        6.20        4.94      2.59 o
  -2   5  17       24.59       27.29      3.01 o
  -1   5  17      114.04      117.83      4.62 o
   0   5  17       30.63       33.61      2.90 o
   1   5  17      113.88      119.35      4.58 o
   2   5  17       27.36       29.52      3.04 o
   3   5  17        6.32        8.76      2.82 o
   4   5  17       62.27       72.10      7.56 o
   5   5  17        0.91        1.15      3.11 o
  -5   6  17        6.74        3.37      3.39 o
  -4   6  17       26.11       29.16      3.81 o
  -3   6  17       30.28       31.16      3.46 o
  -2   6  17      262.34      243.97      7.86 o
  -1   6  17      143.12      137.15      9.06 o
   0   6  17       63.16       64.76      3.50 o
   1   6  17      136.40      127.87      4.60 o
   2   6  17      259.98      248.56      8.39 o
   3   6  17       31.19       36.49      4.65 o
   4   6  17       26.72       36.63      3.89 o
   5   6  17        6.21        5.62      3.49 o
  -5   7  17        4.54       -1.55      4.26 o
  -4   7  17       30.97       38.27      4.12 o
  -3   7  17        6.09        4.59      2.71 o
  -2   7  17       16.92       19.12      2.80 o
  -1   7  17       38.80       41.56      3.34 o
   0   7  17       54.65       58.43      3.46 o
   1   7  17       38.65       36.02      3.13 o
   2   7  17       17.49       17.77      2.76 o
   3   7  17        6.26        7.12      2.78 o
   4   7  17       30.91       40.15      4.46 o
   5   7  17        4.67       -0.34      4.37 o
  -4   8  17       36.15       40.79      5.28 o
  -3   8  17       30.12       23.83      4.26 o
  -2   8  17      197.18      185.76      6.99 o
  -1   8  17       77.86       77.35      5.88 o
   0   8  17      383.74      381.15      7.62 o
   1   8  17       78.96       74.75      3.92 o
   2   8  17      197.06      178.84     10.40 o
   3   8  17       30.57       37.27      4.69 o
   4   8  17       37.58       29.50      5.20 o
  -4   9  17       28.81       34.90     15.15 o
  -3   9  17        6.06       -0.27      3.48 o
  -2   9  17        0.58        6.84      5.52 o
  -1   9  17       32.81       33.50      3.71 o
   0   9  17       72.13       81.33      4.75 o
   1   9  17       32.98       30.81      5.01 o
   2   9  17        0.41       -0.45      2.97 o
   3   9  17        6.40        2.25      3.60 o
   4   9  17       29.34       30.44      5.35 o
  -3  10  17       10.01        8.23      3.86 o
  -2  10  17      101.27      110.08      7.83 o
  -1  10  17       22.87       21.43      4.65 o
   0  10  17      116.37      100.35      7.81 o
   1  10  17       23.14       24.33      3.45 o
   2  10  17      102.64      122.09      6.19 o
   3  10  17       10.49       10.15      3.90 o
  -2  11  17       11.52       12.66      7.33 o
  -1  11  17       54.07       59.44      9.28 o
   0  11  17       48.20       48.94      8.13 o
   1  11  17       53.01       63.64      8.80 o
   2  11  17       11.80       11.84      3.37 o
  -1  12  17       19.29       21.91      7.93 o
   0  12  17      125.73      127.15     11.42 o
   1  12  17       19.15        8.76      6.91 o
   0   0  18        7.26        2.32      2.32 o
   1   0  18       95.67       97.23      3.61 o
   2   0  18      108.53      106.35      3.97 o
   3   0  18      272.33      254.96      9.57 o
   4   0  18        0.14       -1.48      2.29 o
   5   0  18        0.01        0.29      2.68 o
   6   0  18        0.63        8.63      3.40 o
  -6   1  18       10.37       20.85      3.78 o
  -5   1  18       38.93       44.20      4.65 o
  -4   1  18        3.29        3.41      2.56 o
  -3   1  18      430.17      434.13     14.49 o
  -2   1  18      156.71      148.72      4.49 o
  -1   1  18      802.20      773.31     14.60 o
   0   1  18       15.97       12.46      2.03 o
   1   1  18      824.53      787.69     10.98 o
   2   1  18      153.92      142.77      4.38 o
   3   1  18      429.44      416.01      7.60 o
   4   1  18        3.43        8.45      2.55 o
   5   1  18       39.96       47.62      3.91 o
   6   1  18       10.71       17.90      3.68 o
  -5   2  18       17.63       24.15      3.39 o
  -4   2  18        1.95        2.03      2.36 o
  -3   2  18      117.43      103.62      4.27 o
  -2   2  18      128.70      124.71      4.24 o
  -1   2  18      263.38      255.09     11.19 o
   0   2  18       96.37       93.85      3.85 o
   1   2  18      269.90      275.02     10.55 o
   2   2  18      131.92      118.77      4.88 o
   3   2  18      119.23      109.56      4.36 o
   4   2  18        2.12        3.27      2.43 o
   5   2  18       17.51       27.14      3.41 o
  -5   3  18       13.37       18.40      4.35 o
  -4   3  18       32.59       31.27      3.23 o
  -3   3  18      164.65      133.90      4.60 o
  -2   3  18       29.62       34.01      2.77 o
  -1   3  18     1407.64     1363.30     19.46 o
   0   3  18      336.43      339.11      5.99 o
   1   3  18     1389.38     1368.42     34.41 o
   2   3  18       28.85       34.99      2.83 o
   3   3  18      163.64      142.58      4.78 o
   4   3  18       32.37       28.64      3.08 o
   5   3  18       12.58       13.80      3.62 o
  -5   4  18       23.62       17.71      3.80 o
  -4   4  18        6.72        6.35      3.00 o
  -3   4  18       56.14       55.98      3.38 o
  -2   4  18       55.85       58.30      3.19 o
  -1   4  18       25.19       27.78      2.53 o
   0   4  18        3.33       -0.73      1.67 o
   1   4  18       27.47       31.67      2.49 o
   2   4  18       56.24       59.61      3.20 o
   3   4  18       56.24       57.09      3.37 o
   4   4  18        6.70        5.52      2.92 o
   5   4  18       22.60       22.85      3.95 o
  -5   5  18       38.64       46.36      4.75 o
  -4   5  18       12.41       18.36      3.58 o
  -3   5  18      150.60      151.51      9.66 o
  -2   5  18      169.53      171.08      5.60 o
  -1   5  18      252.19      233.46      6.77 o
   0   5  18        9.70       11.83      2.52 o
   1   5  18      242.79      227.75      6.97 o
   2   5  18      167.00      158.41      7.81 o
   3   5  18      158.49      167.12      5.92 o
   4   5  18       12.73       12.89      3.25 o
   5   5  18       38.34       38.47      4.60 o
  -5   6  18       17.64       15.98      3.82 o
  -4   6  18        8.70       14.65      3.41 o
  -3   6  18      104.68       86.16      5.11 o
  -2   6  18        3.74        6.29      3.26 o
  -1   6  18       19.14       19.54      2.75 o
   0   6  18      125.80      124.75      4.63 o
   1   6  18       19.14       17.95      2.68 o
   2   6  18        4.08        1.61      2.41 o
   3   6  18      107.93       99.95      4.93 o
   4   6  18        8.62        9.01      3.25 o
   5   6  18       17.35       24.58      4.27 o
  -4   7  18        1.47        2.00      2.97 o
  -3   7  18       25.88       26.37      6.10 o
  -2   7  18        5.49        7.00      2.64 o
  -1   7  18      148.86      147.37      5.06 o
   0   7  18       20.34       25.76      3.25 o
   1   7  18      148.67      143.55      5.06 o
   2   7  18        5.85        8.85      2.55 o
   3   7  18       25.29       35.92      3.62 o
   4   7  18        1.52        0.10      3.00 o
  -4   8  18        3.56        7.01      4.14 o
  -3   8  18       21.07       17.87      4.17 o
  -2   8  18       14.45       17.07      3.56 o
  -1   8  18       47.21       50.97      3.50 o
   0   8  18        1.61        6.18      2.46 o
   1   8  18       45.36       49.73      3.40 o
   2   8  18       14.33       19.11      2.97 o
   3   8  18       20.50       17.07      5.51 o
   4   8  18        3.44        3.49      4.18 o
  -3   9  18        0.81        2.03      3.54 o
  -2   9  18        9.86        9.81      3.54 o
  -1   9  18       23.56       26.52      3.64 o
   0   9  18       40.00       43.89      3.92 o
   1   9  18       22.69       22.72      3.43 o
   2   9  18       10.37        6.21      3.32 o
   3   9  18        0.94       -3.21      3.21 o
  -3  10  18       63.94       69.59     16.26 o
  -2  10  18       19.53       14.75      3.73 o
  -1  10  18       72.75       78.10      5.05 o
   0  10  18        6.42       10.69      9.03 o
   1  10  18       71.85       69.19      4.78 o
   2  10  18       20.53       26.04      4.07 o
   3  10  18       63.99       62.70      5.69 o
  -2  11  18       10.38       12.46      7.85 o
  -1  11  18        9.61        8.61      6.81 o
   0  11  18        0.82       13.18      6.87 o
   1  11  18        9.88       10.64      6.63 o
   2  11  18       10.07        6.82      3.62 o
   1   0  19      458.23      420.61      7.12 o
   2   0  19        0.15        0.28      2.08 o
   3   0  19      132.30      118.55      4.55 o
   4   0  19        7.29        8.55      2.76 o
   5   0  19        7.39        9.07      3.01 o
  -5   1  19       13.89        9.53      3.06 o
  -4   1  19      100.98      113.47      4.82 o
  -3   1  19       35.80       49.03      3.32 o
  -2   1  19      272.29      260.58      5.88 o
  -1   1  19      177.58      188.55      9.57 o
   0   1  19        0.08        0.11      1.89 o
   1   1  19      176.77      167.62      6.44 o
   2   1  19      273.08      263.37      7.63 o
   3   1  19       37.48       53.52      3.43 o
   4   1  19       96.88      119.00      5.06 o
   5   1  19       13.55       15.80      3.21 o
  -5   2  19       12.97       10.39      3.05 o
  -4   2  19       84.37       91.18      4.45 o
  -3   2  19       27.89       29.19      3.00 o
  -2   2  19      216.29      185.12      6.70 o
  -1   2  19       13.26       10.14      2.43 o
   0   2  19        0.60        4.11      1.86 o
   1   2  19       12.46       14.99      2.20 o
   2   2  19      217.32      197.65      5.06 o
   3   2  19       27.57       27.50      2.82 o
   4   2  19       84.62       84.41      6.78 o
   5   2  19       12.59       11.93      3.07 o
  -5   3  19        9.82        7.49      4.30 o
  -4   3  19       47.93       53.83      3.77 o
  -3   3  19      132.44      116.35      4.59 o
  -2   3  19      146.53      154.78      4.72 o
  -1   3  19       39.26       42.56      3.36 o
   0   3  19       27.47       27.01      2.50 o
   1   3  19       40.16       43.21      2.89 o
   2   3  19      143.64      147.53      4.63 o
   3   3  19      133.51      125.64      4.54 o
   4   3  19       48.72       61.55      3.83 o
   5   3  19        9.68       10.17      3.69 o
  -5   4  19        1.86        2.89      3.46 o
  -4   4  19       13.60        8.42      3.62 o
  -3   4  19       17.73       19.19      2.77 o
  -2   4  19      531.56      493.92      7.96 o
  -1   4  19       78.42       78.98      3.49 o
   0   4  19      173.68      142.50      4.21 o
   1   4  19       79.52       80.86      3.40 o
   2   4  19      516.35      498.40      8.01 o
   3   4  19       17.84       16.55      3.11 o
   4   4  19       12.00       14.43      3.27 o
   5   4  19        2.00        2.01      3.42 o
  -5   5  19       25.16       23.14      4.30 o
  -4   5  19       43.18       48.68      4.40 o
  -3   5  19      227.50      220.68      9.99 o
  -2   5  19        9.29       10.12      2.64 o
  -1   5  19       79.46       81.84      4.26 o
   0   5  19      308.43      299.31      6.99 o
   1   5  19       81.22       88.25      4.28 o
   2   5  19        9.44        9.20      2.65 o
   3   5  19      226.50      205.87      7.62 o
   4   5  19       43.92       52.96      5.49 o
   5   5  19       24.98       26.02      5.04 o
  -5   6  19        1.10       -0.25      3.51 o
  -4   6  19       63.86       64.96      6.46 o
  -3   6  19       57.46       53.34      4.06 o
  -2   6  19      137.62      139.33      5.34 o
  -1   6  19       10.29        9.94      3.71 o
   0   6  19       41.01       37.20      4.41 o
   1   6  19        9.14        7.71      2.50 o
   2   6  19      140.40      136.99      5.30 o
   3   6  19       57.48       61.22      4.26 o
   4   6  19       62.66       63.43      4.82 o
   5   6  19        1.18        0.99      3.44 o
  -4   7  19       24.57       15.55      4.74 o
  -3   7  19        5.37        9.46      2.98 o
  -2   7  19       38.30       41.69      3.59 o
  -1   7  19        7.50       10.48      2.60 o
   0   7  19       24.33       29.18      3.14 o
   1   7  19        6.79        9.88      2.50 o
   2   7  19       38.88       41.11      3.56 o
   3   7  19        5.82        6.97      2.94 o
   4   7  19       24.62       27.48      4.03 o
  -4   8  19       29.13       30.89      5.15 o
  -3   8  19        4.91        7.25      3.69 o
  -2   8  19       93.10       84.77      5.67 o
  -1   8  19        1.78        0.18      2.97 o
   0   8  19       67.62       75.79      4.04 o
   1   8  19        1.59       -1.28      2.14 o
   2   8  19       93.24       89.61      4.64 o
   3   8  19        5.00       10.00      6.78 o
   4   8  19       29.69       33.68      5.40 o
  -3   9  19        0.70       -0.58      3.58 o
  -2   9  19       31.57       29.67      4.24 o
  -1   9  19       22.84       21.69      3.85 o
   0   9  19        9.39       19.96      6.20 o
   1   9  19       23.37       24.66      3.75 o
   2   9  19       30.53       33.07      4.32 o
   3   9  19        0.79        4.71      4.36 o
  -3  10  19        0.85        7.09      3.87 o
  -2  10  19       76.17       73.54      6.52 o
  -1  10  19        1.70       -4.24      5.51 o
   0  10  19      200.01      187.54      6.95 o
   1  10  19        1.85       -0.02      6.44 o
   2  10  19       75.19       66.55      5.27 o
   3  10  19        0.92        4.60      4.88 o
  -1  11  19       18.18       19.99      7.48 o
   0  11  19      107.90      135.95     11.68 o
   1  11  19       18.28       18.77      7.46 o
   0   0  20      446.27      444.13     10.47 o
   1   0  20     1158.50     1129.70     13.33 o
   2   0  20      101.99       96.54      4.01 o
   3   0  20        9.69       10.89      2.83 o
   4   0  20       30.75       49.40      4.75 o
   5   0  20        4.55        5.97      3.04 o
  -5   1  20       22.85       16.07      3.83 o
  -4   1  20        2.06        4.23      2.66 o
  -3   1  20      275.14      263.49      6.31 o
  -2   1  20      104.30      100.82      5.23 o
  -1   1  20      414.46      409.10      7.12 o
   0   1  20      118.37      122.05      4.04 o
   1   1  20      425.66      403.19      7.12 o
   2   1  20      100.08       95.93      4.23 o
   3   1  20      277.28      256.88      8.99 o
   4   1  20        2.02        3.35      2.60 o
   5   1  20       22.63       18.83      3.46 o
  -5   2  20       15.90       17.14      3.40 o
  -4   2  20       51.08       51.89      3.86 o
  -3   2  20       68.98       68.15      3.78 o
  -2   2  20      132.16      131.38      6.61 o
  -1   2  20       52.62       51.63      3.17 o
   0   2  20       94.13       79.98      3.45 o
   1   2  20       55.66       57.18      3.21 o
   2   2  20      130.04      118.52      4.24 o
   3   2  20       66.66       68.05      3.76 o
   4   2  20       50.49       47.50      3.70 o
   5   2  20       16.34       18.76      3.41 o
  -5   3  20       26.10       30.13      4.35 o
  -4   3  20        2.56        5.24      2.72 o
  -3   3  20      173.56      187.46      5.65 o
  -2   3  20      265.02      257.48      6.58 o
  -1   3  20      289.83      290.56     11.76 o
   0   3  20      310.65      287.82      5.89 o
   1   3  20      291.95      300.03      6.78 o
   2   3  20      264.94      253.84      9.73 o
   3   3  20      172.54      185.89      5.50 o
   4   3  20        2.95        5.12      2.60 o
   5   3  20       26.19       30.68      4.39 o
  -5   4  20        9.48       12.01      4.01 o
  -4   4  20        5.59        9.24      3.31 o
  -3   4  20       44.13       36.94      3.97 o
  -2   4  20      132.25      139.01      6.15 o
  -1   4  20       51.59       54.50      3.14 o
   0   4  20      105.32      116.87      4.68 o
   1   4  20       54.14       53.81      3.07 o
   2   4  20      134.47      128.82      6.90 o
   3   4  20       45.71       42.13      4.39 o
   4   4  20        5.60        3.92      3.05 o
   5   4  20        9.82       14.45      4.51 o
  -5   5  20       27.22       31.79      4.73 o
  -4   5  20       17.13       23.24      3.87 o
  -3   5  20       60.28       56.79      4.35 o
  -2   5  20       53.13       48.62      3.80 o
  -1   5  20      222.24      220.87      7.04 o
   0   5  20      699.94      704.59     11.49 o
   1   5  20      216.13      216.12      6.19 o
   2   5  20       52.00       49.95      3.93 o
   3   5  20       61.08       51.23      4.23 o
   4   5  20       17.45       17.16      3.65 o
   5   5  20       27.30       33.28      4.63 o
  -4   6  20       14.15       18.20      3.82 o
  -3   6  20        9.30        7.74      2.90 o
  -2   6  20       44.90       47.82      3.80 o
  -1   6  20       99.52      101.83      4.71 o
   0   6  20       35.30       41.79      4.23 o
   1   6  20      100.29      118.05      4.93 o
   2   6  20       43.90       50.84      3.80 o
   3   6  20       10.24       12.49      3.13 o
   4   6  20       13.80       17.02      3.58 o
  -4   7  20        3.20       -3.24      4.05 o
  -3   7  20        9.89       13.38      3.22 o
  -2   7  20        1.09        3.03      2.65 o
  -1   7  20       46.90       42.76      4.11 o
   0   7  20      128.31      117.27      4.93 o
   1   7  20       47.90       44.72      3.57 o
   2   7  20        0.97        3.24      2.60 o
   3   7  20       10.71       10.64      3.16 o
   4   7  20        3.28        6.91      3.47 o
  -4   8  20       29.61       31.52      5.23 o
  -3   8  20       35.76       38.23      5.05 o
  -2   8  20       38.25       44.04      4.86 o
  -1   8  20        6.73       10.98      2.76 o
   0   8  20      114.67      121.44      4.89 o
   1   8  20        6.74        7.42      3.17 o
   2   8  20       37.60       48.65      4.89 o
   3   8  20       35.45       35.08      4.92 o
   4   8  20       29.93       26.99      9.40 o
  -3   9  20        0.79        2.17      3.64 o
  -2   9  20        8.94       10.41      7.13 o
  -1   9  20       22.13       27.48      4.21 o
   0   9  20       37.03       38.23      4.23 o
   1   9  20       21.90       27.91      5.22 o
   2   9  20        8.75        6.76      4.05 o
   3   9  20        0.84       -1.55      3.64 o
  -2  10  20        2.22        9.51      3.73 o
  -1  10  20       11.52       10.48      8.58 o
   0  10  20        0.09        3.45      3.09 o
   1  10  20       10.99       12.81      3.28 o
   2  10  20        2.11        2.08      3.53 o
  -1  11  20        6.93       10.30      7.61 o
   0  11  20       15.46       34.38      8.50 o
   1  11  20        7.20       10.71      7.56 o
   1   0  21      150.48      157.72      4.82 o
   2   0  21      219.73      193.25      5.26 o
   3   0  21       10.00        4.58      2.38 o
   4   0  21       46.34       49.30      3.87 o
   5   0  21       67.34       80.54      4.86 o
  -5   1  21        9.67        8.76      3.13 o
  -4   1  21       12.16       16.13      3.13 o
  -3   1  21       24.21       25.26      3.04 o
  -2   1  21       84.00       89.77      3.97 o
  -1   1  21       71.97       75.92      3.66 o
   0   1  21      154.96      162.16      4.68 o
   1   1  21       69.70       75.07      4.18 o
   2   1  21       84.48       87.37      3.92 o
   3   1  21       25.22       29.46      3.13 o
   4   1  21       11.84       11.64      2.88 o
   5   1  21       10.84        8.49      3.28 o
  -5   2  21       13.36       20.76      3.51 o
  -4   2  21       87.56       95.22      4.64 o
  -3   2  21        9.85       10.53      3.41 o
  -2   2  21        5.94        5.73      2.29 o
  -1   2  21       47.01       45.18      3.61 o
   0   2  21       94.31       97.19      3.93 o
   1   2  21       47.31       45.70      3.08 o
   2   2  21        5.26        5.57      2.23 o
   3   2  21        8.74        9.05      3.34 o
   4   2  21       86.25       81.30      4.45 o
   5   2  21       13.28       13.30      3.98 o
  -5   3  21       17.17       20.78      4.30 o
  -4   3  21        1.11       -2.40      2.40 o
  -3   3  21      152.37      158.19      7.76 o
  -2   3  21       25.69       33.22      3.01 o
  -1   3  21      174.35      169.86      4.86 o
   0   3  21        6.02        4.73      2.14 o
   1   3  21      175.61      167.67      4.90 o
   2   3  21       26.49       32.63      2.93 o
   3   3  21      152.17      153.57      5.16 o
   4   3  21        1.03       -0.35      2.77 o
   5   3  21       16.32       24.40      4.33 o
  -5   4  21       10.66       13.14      4.11 o
  -4   4  21       30.81       42.36      4.36 o
  -3   4  21      182.66      174.15      6.52 o
  -2   4  21       24.45       20.22      3.35 o
  -1   4  21       47.05       49.61      3.17 o
   0   4  21      167.28      174.47      4.82 o
   1   4  21       47.43       44.20      3.93 o
   2   4  21       23.64       15.74      3.05 o
   3   4  21      184.94      174.25      6.28 o
   4   4  21       29.87       41.03      5.06 o
   5   4  21       10.40       14.07      4.02 o
  -4   5  21       18.86       19.69      3.88 o
  -3   5  21       35.68       31.66      3.76 o
  -2   5  21       41.11       51.31      4.07 o
  -1   5  21      104.94       92.51      4.64 o
   0   5  21        6.19        9.30      3.58 o
   1   5  21      102.39      102.76      6.93 o
   2   5  21       39.37       42.91      3.83 o
   3   5  21       36.55       31.09      3.71 o
   4   5  21       18.55       20.59      3.80 o
  -4   6  21       20.83       25.91      4.24 o
  -3   6  21       14.20       10.19      3.32 o
  -2   6  21      103.51       98.45      8.41 o
  -1   6  21       96.32       88.40      4.61 o
   0   6  21       78.36       72.81      4.26 o
   1   6  21       94.74       91.48      4.57 o
   2   6  21      103.44      101.71      5.03 o
   3   6  21       13.25       11.47      3.33 o
   4   6  21       19.75       14.16      3.81 o
  -4   7  21        5.11        7.29      5.25 o
  -3   7  21       10.72       15.29      3.50 o
  -2   7  21        8.71        6.72      4.33 o
  -1   7  21       35.67       36.42      3.54 o
   0   7  21       45.39       50.84      3.77 o
   1   7  21       36.00       32.11      3.55 o
   2   7  21        9.46        7.02      2.82 o
   3   7  21       11.29       16.49      3.42 o
   4   7  21        5.16        3.33      3.39 o
  -3   8  21       28.57       20.15      4.76 o
  -2   8  21       82.12       87.75      7.88 o
  -1   8  21       37.83       32.55      3.59 o
   0   8  21       72.84       64.65      4.16 o
   1   8  21       37.31       39.46      6.68 o
   2   8  21       84.06       78.66      5.94 o
   3   8  21       28.73       22.35      4.71 o
  -3   9  21       16.23       11.14      4.56 o
  -2   9  21       21.90       18.74      7.68 o
  -1   9  21      103.99       96.44      5.97 o
   0   9  21       45.91       47.93      4.67 o
   1   9  21      105.28      106.12      6.12 o
   2   9  21       21.67       24.03      4.32 o
   3   9  21       16.95       12.37      4.41 o
  -2  10  21       27.30       27.46      4.49 o
  -1  10  21       14.06       12.66      3.76 o
   0  10  21        7.61        6.32      3.39 o
   1  10  21       14.31       13.77      3.63 o
   2  10  21       27.68       26.76      5.17 o
   0   0  22        4.27        8.57      5.39 o
   1   0  22      193.76      181.76      4.97 o
   2   0  22       34.25       37.71      3.14 o
   3   0  22        9.66       11.72      2.80 o
   4   0  22      150.35      154.02      5.75 o
   5   0  22        1.86        8.63      3.31 o
  -5   1  22        8.90       12.16      3.39 o
  -4   1  22       13.51       24.60      3.30 o
  -3   1  22       56.84       61.82      3.88 o
  -2   1  22       59.15       55.54      3.40 o
  -1   1  22      111.08      111.94      4.28 o
   0   1  22        0.07        4.21      2.16 o
   1   1  22      109.95      105.18      6.26 o
   2   1  22       54.66       55.58      3.37 o
   3   1  22       56.86       58.25      3.75 o
   4   1  22       13.11       19.29      3.27 o
   5   1  22        8.64        5.53      3.21 o
  -5   2  22       16.12       13.71      3.52 o
  -4   2  22       14.77       19.21      3.27 o
  -3   2  22       23.14       23.12      3.01 o
  -2   2  22      181.18      181.40      5.32 o
  -1   2  22      127.54      121.16      4.35 o
   0   2  22      567.65      528.77      8.53 o
   1   2  22      132.31      120.55      5.66 o
   2   2  22      182.54      176.00      6.65 o
   3   2  22       22.26       20.92      2.97 o
   4   2  22       14.76       25.35      3.39 o
   5   2  22       16.25       12.17      4.72 o
  -5   3  22       32.34       29.37      4.62 o
  -4   3  22        1.83       -1.58      3.54 o
  -3   3  22       55.87       55.16      3.74 o
  -2   3  22      154.23      153.85      5.04 o
  -1   3  22       36.03       36.82      3.07 o
   0   3  22      516.74      488.20      8.11 o
   1   3  22       36.02       37.06      3.09 o
   2   3  22      155.56      153.91      7.43 o
   3   3  22       56.67       59.22      3.79 o
   4   3  22        1.93       -1.47      3.54 o
   5   3  22       31.57       32.27      6.46 o
  -4   4  22       23.64       28.37      4.07 o
  -3   4  22       60.90       66.87      4.76 o
  -2   4  22      103.32      100.49      5.10 o
  -1   4  22       41.44       33.50      3.61 o
   0   4  22      131.49      163.10      7.48 o
   1   4  22       43.92       47.97      3.70 o
   2   4  22      102.35      105.57      4.97 o
   3   4  22       59.10       56.22      4.49 o
   4   4  22       22.38       27.55      3.99 o
  -4   5  22       12.10       19.91      7.65 o
  -3   5  22       11.78       11.47      3.26 o
  -2   5  22       86.89       84.35      4.85 o
  -1   5  22       25.36       26.40      3.37 o
   0   5  22       36.00       30.75      3.38 o
   1   5  22       25.27       25.96      3.34 o
   2   5  22       88.23       93.72      4.98 o
   3   5  22       12.56       11.52      3.16 o
   4   5  22       12.29       13.36      3.78 o
  -4   6  22       42.53       41.72      4.61 o
  -3   6  22        4.39        4.54      4.86 o
  -2   6  22       67.63       66.84      4.52 o
  -1   6  22       37.49       31.52      3.53 o
   0   6  22        1.45        0.88      3.27 o
   1   6  22       37.72       40.64      3.70 o
   2   6  22       69.52       76.54      7.32 o
   3   6  22        4.48        2.05      3.34 o
   4   6  22       43.11       42.98      4.60 o
  -4   7  22        6.00       10.23      8.09 o
  -3   7  22        2.42        2.31      3.00 o
  -2   7  22       12.28       16.09      3.36 o
  -1   7  22       23.92       29.71      3.50 o
   0   7  22       61.47       59.55      6.91 o
   1   7  22       24.29       26.71      4.46 o
   2   7  22       11.73       16.18      3.38 o
   3   7  22        2.44        0.99      3.22 o
   4   7  22        5.87        8.13      5.74 o
  -3   8  22        9.99        9.58      4.33 o
  -2   8  22       21.42       25.33      6.38 o
  -1   8  22       44.60       44.00      6.54 o
   0   8  22       55.89       53.94      4.09 o
   1   8  22       43.24       42.04      3.87 o
   2   8  22       21.22       29.52      4.49 o
   3   8  22        9.92       14.17      4.52 o
  -2   9  22        4.31        4.09      5.46 o
  -1   9  22       26.07       32.78      4.57 o
   0   9  22        0.23        1.08      3.25 o
   1   9  22       26.36       30.97      9.34 o
   2   9  22        3.82       -0.91      3.99 o
  -1  10  22        6.81        7.18      8.90 o
   0  10  22        7.18        8.39      3.57 o
   1  10  22        7.17        7.55      3.50 o
   1   0  23       85.08       91.58      3.98 o
   2   0  23       42.01       44.73      3.35 o
   3   0  23        3.51        4.07      2.65 o
   4   0  23       13.84        9.97      3.09 o
   5   0  23       42.63       43.83      4.33 o
  -5   1  23        3.16        3.93      3.26 o
  -4   1  23        4.58        7.65      2.98 o
  -3   1  23       28.33       19.35      2.99 o
  -2   1  23       11.75       14.58      2.69 o
  -1   1  23        8.50       10.81      2.43 o
   0   1  23       19.30       22.91      2.74 o
   1   1  23        9.07        9.64      2.37 o
   2   1  23       11.88       11.25      2.61 o
   3   1  23       28.40       27.05      5.26 o
   4   1  23        4.63        6.62      2.78 o
   5   1  23        3.55        9.84      3.36 o
  -5   2  23       51.31       62.89      5.54 o
  -4   2  23        6.28        8.95      2.93 o
  -3   2  23       23.50       28.30      3.28 o
  -2   2  23        1.32        1.90      2.38 o
  -1   2  23      112.19      107.60      4.33 o
   0   2  23        8.50       23.60      2.79 o
   1   2  23      110.69      105.72      4.32 o
   2   2  23        1.21        3.09      2.27 o
   3   2  23       22.08       19.30      2.95 o
   4   2  23        6.17        8.49      2.95 o
   5   2  23       52.04       61.76      5.70 o
  -4   3  23        2.83        3.64      3.28 o
  -3   3  23       53.91       55.94      3.86 o
  -2   3  23       20.46       24.18      2.99 o
  -1   3  23      253.45      240.13      5.88 o
   0   3  23      104.53      123.17      4.70 o
   1   3  23      252.24      234.33      5.94 o
   2   3  23       20.91       27.09      2.95 o
   3   3  23       54.84       52.10      5.13 o
   4   3  23        2.79        5.68      3.33 o
  -4   4  23       26.73       20.01      4.17 o
  -3   4  23       51.36       59.54      4.67 o
  -2   4  23       10.77       14.76      4.14 o
  -1   4  23       61.00       70.32      4.55 o
   0   4  23       39.71       37.64      3.63 o
   1   4  23       60.14       67.91      4.44 o
   2   4  23       11.40       11.59      3.25 o
   3   4  23       50.47       47.07      4.29 o
   4   4  23       26.47       28.58      4.15 o
  -4   5  23        1.40        6.81      3.60 o
  -3   5  23       53.45       63.98      4.88 o
  -2   5  23        6.05       11.40      3.16 o
  -1   5  23       50.98       57.82      5.36 o
   0   5  23       61.05       55.93      4.05 o
   1   5  23       51.97       56.04      4.94 o
   2   5  23        6.50       10.90      5.42 o
   3   5  23       52.67       58.22      5.45 o
   4   5  23        1.42        1.68      4.36 o
  -4   6  23       35.11       37.81      4.69 o
  -3   6  23      100.48      115.88      5.99 o
  -2   6  23      111.91      116.96      5.64 o
  -1   6  23       42.85       38.53      3.79 o
   0   6  23       12.93       16.21      3.15 o
   1   6  23       40.84       46.04      3.92 o
   2   6  23      111.25      106.77      5.47 o
   3   6  23      101.43      129.35      6.23 o
   4   6  23       34.36       25.56      4.26 o
  -3   7  23       29.03       23.22      3.86 o
  -2   7  23        2.44        3.47      3.15 o
  -1   7  23       92.92       96.99      5.05 o
   0   7  23       19.22       15.66      3.23 o
   1   7  23       93.27       97.51      8.69 o
   2   7  23        2.45        1.23      2.92 o
   3   7  23       28.45       23.13      3.84 o
  -3   8  23       10.68       12.53      4.81 o
  -2   8  23       16.09        8.47      4.27 o
  -1   8  23       22.11       24.35      4.32 o
   0   8  23        9.19        5.78      3.59 o
   1   8  23       21.52       26.17      4.46 o
   2   8  23       16.54        8.59      3.90 o
   3   8  23       10.84        9.56      4.73 o
  -2   9  23        7.41        2.25      3.92 o
  -1   9  23       22.04       29.11      4.58 o
   0   9  23        4.23       -0.10      3.45 o
   1   9  23       21.67       20.22      4.11 o
   2   9  23        7.48        2.73      3.75 o
   0  10  23       22.31       31.85      4.48 o
   0   0  24      333.61      303.29     13.88 o
   1   0  24       15.86       21.91      2.80 o
   2   0  24      133.66      158.18      9.27 o
   3   0  24        0.81       -2.38      2.38 o
   4   0  24       49.86       43.35      4.01 o
  -4   1  24        7.89        7.03      3.08 o
  -3   1  24       18.04       19.72      3.10 o
  -2   1  24      154.65      147.27      5.90 o
  -1   1  24       15.36       13.95      2.46 o
   0   1  24       32.21       41.32      3.19 o
   1   1  24       16.10        9.82      2.92 o
   2   1  24      156.56      148.81      5.17 o
   3   1  24       17.56       20.00      3.12 o
   4   1  24        7.53        8.01      3.03 o
  -4   2  24       48.77       48.53      4.11 o
  -3   2  24       28.26       24.27      3.73 o
  -2   2  24       80.21       76.31      4.06 o
  -1   2  24        6.71        4.94      2.47 o
   0   2  24      691.87      696.87     19.24 o
   1   2  24        7.49        5.23      2.77 o
   2   2  24       80.80       82.92      4.15 o
   3   2  24       27.73       29.03      3.26 o
   4   2  24       47.15       54.84      4.97 o
  -4   3  24       30.10       34.10      4.54 o
  -3   3  24        5.82        3.96      3.15 o
  -2   3  24       25.01       22.22      2.94 o
  -1   3  24      182.53      167.93      5.24 o
   0   3  24      372.88      381.88      7.53 o
   1   3  24      183.01      175.75      5.34 o
   2   3  24       26.17       25.29      3.60 o
   3   3  24        5.87        7.94      3.16 o
   4   3  24       31.01       35.45      4.55 o
  -4   4  24       52.77       67.21      5.50 o
  -3   4  24       28.56       31.45      4.11 o
  -2   4  24       90.21       81.39      5.04 o
  -1   4  24       72.51       79.99      4.83 o
   0   4  24       62.80       72.98      4.56 o
   1   4  24       74.33       82.46      4.88 o
   2   4  24       91.42       81.13      6.63 o
   3   4  24       29.21       28.96      3.99 o
   4   4  24       52.06       68.44      5.34 o
  -4   5  24       23.04       24.25      4.41 o
  -3   5  24        5.98        4.83      3.36 o
  -2   5  24       48.90       46.21      4.30 o
  -1   5  24       12.30       10.27      3.15 o
   0   5  24      165.81      136.02      5.79 o
   1   5  24       11.30       17.34      3.28 o
   2   5  24       47.77       42.64      4.12 o
   3   5  24        5.82        1.93      3.15 o
   4   5  24       23.11       28.44      4.46 o
  -3   6  24        0.45        5.30      3.31 o
  -2   6  24      197.21      217.13      7.33 o
  -1   6  24       54.92       53.47      4.36 o
   0   6  24      161.64      168.77      6.33 o
   1   6  24       53.25       56.07      4.35 o
   2   6  24      195.96      189.29      6.83 o
   3   6  24        0.53        1.36      3.23 o
  -3   7  24        3.57        2.52      3.24 o
  -2   7  24       43.20       45.80      4.61 o
  -1   7  24        2.24        8.87      3.18 o
   0   7  24        0.02       -2.15      2.85 o
   1   7  24        2.04        6.71      3.02 o
   2   7  24       42.74       39.76      4.19 o
   3   7  24        3.52        5.58      3.29 o
  -2   8  24       11.32        8.61      4.25 o
  -1   8  24        4.00        5.99      5.65 o
   0   8  24        0.25       -1.18      3.41 o
   1   8  24        4.16        7.46      3.83 o
   2   8  24       11.88        3.29      3.71 o
  -1   9  24        1.49       -3.48      3.48 o
   0   9  24        8.29        7.01      5.81 o
   1   9  24        1.54        3.51      3.73 o
   1   0  25       30.87       29.32      2.99 o
   2   0  25        0.62        2.49      2.52 o
   3   0  25       85.30       81.57      4.49 o
   4   0  25        0.63        0.69      2.89 o
  -4   1  25        4.22        1.92      2.95 o
  -3   1  25        8.69       13.65      3.38 o
  -2   1  25       36.90       35.09      3.36 o
  -1   1  25        0.17        0.56      2.22 o
   0   1  25       72.00       66.35      3.76 o
   1   1  25        0.17        2.91      2.28 o
   2   1  25       38.44       50.88      3.64 o
   3   1  25        8.95        8.30      2.97 o
   4   1  25        3.93        1.19      2.92 o
  -4   2  25        4.21        2.23      3.98 o
  -3   2  25        6.81        6.58      2.75 o
  -2   2  25       16.62       12.90      2.90 o
  -1   2  25       20.94       23.84      2.95 o
   0   2  25        9.87       24.36      4.20 o
   1   2  25       21.89       26.53      2.96 o
   2   2  25       16.33       20.77      2.97 o
   3   2  25        6.11        4.88      2.62 o
   4   2  25        4.22        3.74      3.48 o
  -4   3  25        1.33       -2.88      3.77 o
  -3   3  25        3.95        5.75      3.33 o
  -2   3  25        6.58        0.64      2.90 o
  -1   3  25       40.60       43.32      3.72 o
   0   3  25        0.14        9.88      2.58 o
   1   3  25       39.52       37.52      3.90 o
   2   3  25        6.41        8.78      3.14 o
   3   3  25        4.22       12.43      3.51 o
   4   3  25        1.48        9.22      3.71 o
  -4   4  25       35.79       43.88      5.10 o
  -3   4  25       35.32       38.27      4.40 o
  -2   4  25       40.36       47.72      4.45 o
  -1   4  25        7.45        4.89      3.10 o
   0   4  25       78.05       81.56      4.91 o
   1   4  25        7.58        3.92      3.00 o
   2   4  25       39.59       44.06      4.17 o
   3   4  25       34.14       28.69      4.12 o
   4   4  25       36.15       42.46      4.92 o
  -3   5  25       36.13       45.94      4.71 o
  -2   5  25        1.25       -1.23      6.53 o
  -1   5  25       61.43       65.49      4.77 o
   0   5  25      100.71       90.87      5.14 o
   1   5  25       60.48       58.19      4.52 o
   2   5  25        1.53        4.53      3.19 o
   3   5  25       35.67       32.50      4.29 o
  -3   6  25       57.48       55.99      4.86 o
  -2   6  25        0.47        6.06      3.31 o
  -1   6  25       43.05       40.95      6.87 o
   0   6  25        9.69       12.12      3.38 o
   1   6  25       43.01       37.79      4.06 o
   2   6  25        0.49        5.42      3.29 o
   3   6  25       58.49       55.17      6.77 o
  -3   7  25       15.45       13.21      5.02 o
  -2   7  25        9.66       11.81      3.56 o
  -1   7  25       83.08       99.60      5.38 o
   0   7  25        3.45       -1.66      2.80 o
   1   7  25       84.39       91.46      5.18 o
   2   7  25        9.84       17.42      4.06 o
   3   7  25       15.88       15.63      6.44 o
  -2   8  25        8.03       11.28      5.29 o
  -1   8  25       53.99       41.71      6.19 o
   0   8  25        0.03        2.83      3.74 o
   1   8  25       53.59       52.64      5.38 o
   2   8  25        8.63        9.68      4.25 o
   0   9  25       53.18       54.11     17.12 o
   0   0  26      101.00      103.14      6.38 o
   1   0  26       19.00       25.96      3.06 o
   2   0  26       60.34       70.07      4.45 o
   3   0  26       19.49       20.01      3.25 o
   4   0  26       14.69       19.96      3.66 o
  -4   1  26        5.47        0.85      3.15 o
  -3   1  26        1.02       -0.38      2.59 o
  -2   1  26       27.52       31.64      3.95 o
  -1   1  26       30.84       27.54      3.12 o
   0   1  26       35.66       38.49      3.98 o
   1   1  26       30.57       28.38      3.15 o
   2   1  26       28.62       37.75      3.47 o
   3   1  26        1.07        1.25      2.66 o
   4   1  26        5.90        1.09      3.03 o
  -4   2  26       29.70       34.02      4.68 o
  -3   2  26       18.68       20.43      4.25 o
  -2   2  26       73.61       71.34      4.19 o
  -1   2  26       23.74       28.74      3.19 o
   0   2  26       57.02       63.57      3.88 o
   1   2  26       25.52       34.48      3.34 o
   2   2  26       73.81       73.30      4.20 o
   3   2  26       18.87       23.06      3.91 o
   4   2  26       28.74       34.54      4.67 o
  -4   3  26       25.91       33.49      5.79 o
  -3   3  26        6.45       12.11      3.69 o
  -2   3  26        5.99        8.84      3.35 o
  -1   3  26        4.75        5.88      3.11 o
   0   3  26       12.19       18.37      3.38 o
   1   3  26        4.42        4.48      2.99 o
   2   3  26        6.07        3.68      2.98 o
   3   3  26        6.30        5.91      3.38 o
   4   3  26       26.13       18.90      4.30 o
  -3   4  26       39.27       45.76      6.50 o
  -2   4  26       42.88       48.44      6.20 o
  -1   4  26      187.13      210.90      7.32 o
   0   4  26      141.33      146.98      6.19 o
   1   4  26      184.38      205.36      8.82 o
   2   4  26       43.54       49.22      4.57 o
   3   4  26       40.01       44.82      4.69 o
  -3   5  26        1.29        2.24      3.49 o
  -2   5  26        6.60        2.82      3.27 o
  -1   5  26       30.63       28.19      4.10 o
   0   5  26      112.20      104.44      5.68 o
   1   5  26       30.53       39.25      4.17 o
   2   5  26        6.90       11.56      4.40 o
   3   5  26        1.04       -2.97      2.97 o
  -3   6  26       10.44        7.69      3.74 o
  -2   6  26        5.52        4.81      3.43 o
  -1   6  26        5.97        8.26      3.30 o
   0   6  26        6.66        6.89      3.17 o
   1   6  26        5.70        0.28      2.93 o
   2   6  26        5.55        6.78      3.46 o
   3   6  26       10.56       12.45      3.83 o
  -2   7  26        5.22        2.33      3.11 o
  -1   7  26        5.57        2.23      3.33 o
   0   7  26        9.70       10.47      3.28 o
   1   7  26        5.36       12.83      3.42 o
   2   7  26        5.14        3.38      3.25 o
  -1   8  26       16.83       15.90      5.43 o
   0   8  26        2.98        9.31      4.30 o
   1   8  26       16.59       21.05      4.61 o
   1   0  27        5.35        6.36      2.66 o
   2   0  27        0.06        1.49      3.17 o
   3   0  27        1.34        0.23      2.69 o
   4   0  27        1.50        4.36      3.17 o
  -4   1  27        1.95        0.59      3.26 o
  -3   1  27        3.45        6.55      2.90 o
  -2   1  27       11.49        8.47      2.94 o
  -1   1  27       22.39       20.77      3.07 o
   0   1  27       45.09       43.25      3.57 o
   1   1  27       22.89       23.97      4.57 o
   2   1  27       11.26       11.88      3.10 o
   3   1  27        3.70        7.38      2.95 o
   4   1  27        1.83       -0.63      3.56 o
  -3   2  27        3.39        7.57      3.53 o
  -2   2  27       48.24       48.82      3.86 o
  -1   2  27        2.20        1.72      2.59 o
   0   2  27        6.35        8.92      2.80 o
   1   2  27        1.89        3.47      2.49 o
   2   2  27       48.16       44.36      3.67 o
   3   2  27        3.20        4.07      3.36 o
  -3   3  27        2.89        5.99      3.66 o
  -2   3  27       37.36       39.03      4.35 o
  -1   3  27       10.88        7.95      3.33 o
   0   3  27       13.50       19.03      6.34 o
   1   3  27       10.01       13.65      3.41 o
   2   3  27       37.54       36.38      4.42 o
   3   3  27        2.72        0.03      3.32 o
  -3   4  27       29.00       41.61      6.50 o
  -2   4  27       30.35       35.87      4.48 o
  -1   4  27       25.64       25.20      4.02 o
   0   4  27        1.18        5.03      3.33 o
   1   4  27       26.46       30.08      4.04 o
   2   4  27       30.66       33.69      6.41 o
   3   4  27       29.09       38.26      4.67 o
  -3   5  27        9.84       14.44      4.07 o
  -2   5  27       37.80       32.50      4.27 o
  -1   5  27       67.23       74.97      5.15 o
   0   5  27       39.63       46.70      4.45 o
   1   5  27       67.84       67.75      5.03 o
   2   5  27       38.24       31.77      4.24 o
   3   5  27        9.55       15.82      3.97 o
  -2   6  27        4.07        9.47      3.67 o
  -1   6  27       14.79        9.52      4.34 o
   0   6  27        4.39       -1.95      3.72 o
   1   6  27       15.34       17.34      3.76 o
   2   6  27        3.98        3.86      3.41 o
  -1   7  27       11.52       15.85      3.74 o
   0   7  27       48.20       44.96      4.45 o
   1   7  27       11.52        9.88      3.48 o
   0   8  27       24.78       34.56      6.43 o
   0   0  28       16.74       13.27      4.22 o
   1   0  28      118.08      135.23      5.35 o
   2   0  28        9.95        6.76      2.90 o
   3   0  28       30.06       28.31      3.93 o
  -3   1  28        2.93        2.28      2.97 o
  -2   1  28        4.31       -0.98      2.58 o
  -1   1  28       43.14       40.20      3.69 o
   0   1  28        1.92        2.53      2.80 o
   1   1  28       43.20       41.12      3.71 o
   2   1  28        4.13        9.96      2.98 o
   3   1  28        3.19        1.08      2.83 o
  -3   2  28       49.35       68.62      5.41 o
  -2   2  28       11.02       19.20      3.91 o
  -1   2  28       85.57       89.64      7.66 o
   0   2  28       13.88       12.43      2.87 o
   1   2  28       87.57       87.97      4.59 o
   2   2  28       10.93       17.52      3.65 o
   3   2  28       49.69       56.12      5.13 o
  -3   3  28        2.52        3.75      3.50 o
  -2   3  28       17.25       15.28      4.05 o
  -1   3  28        3.81        5.54      3.28 o
   0   3  28       83.04       67.99      4.90 o
   1   3  28        3.65        5.28      3.33 o
   2   3  28       17.73       18.03      3.86 o
   3   3  28        2.29        4.71      3.84 o
  -3   4  28       28.68       32.63      4.68 o
  -2   4  28       27.59       27.80      4.32 o
  -1   4  28      117.11      122.78      6.62 o
   0   4  28       84.10       94.86      5.63 o
   1   4  28      119.81      121.86      6.18 o
   2   4  28       27.42       27.26      4.17 o
   3   4  28       27.77       36.52      4.80 o
  -2   5  28        6.83        5.51      3.58 o
  -1   5  28        1.85        6.62      3.32 o
   0   5  28        1.90        1.53      6.42 o
   1   5  28        1.86        5.04      3.32 o
   2   5  28        7.25        6.83      3.56 o
  -2   6  28        0.47       -3.26      3.26 o
  -1   6  28       97.99      109.99      8.40 o
   0   6  28        3.76        0.90      3.45 o
   1   6  28       96.66      108.82      6.99 o
   2   6  28        0.56       -0.80      3.22 o
  -1   7  28       30.56       26.92      4.29 o
   0   7  28        6.67       14.31      3.82 o
   1   7  28       30.53       32.00      4.36 o
   1   0  29       25.45       25.47      3.45 o
   2   0  29       16.62        9.34      3.83 o
   3   0  29        2.96       -0.81      2.81 o
  -3   1  29        5.44        4.34      3.13 o
  -2   1  29        5.30        2.51      2.68 o
  -1   1  29       22.28       30.49      3.56 o
   0   1  29       50.85       47.49      3.89 o
   1   1  29       21.87       23.57      3.46 o
   2   1  29        5.12        3.21      2.87 o
   3   1  29        5.51        3.38      3.52 o
  -3   2  29        7.51        8.05      3.74 o
  -2   2  29       28.86       33.80      4.47 o
  -1   2  29        9.63        7.46      8.81 o
   0   2  29        4.76        0.21      3.30 o
   1   2  29       10.09       16.26      5.94 o
   2   2  29       28.29       43.13      4.87 o
   3   2  29        8.00       15.52      3.97 o
  -2   3  29        5.51        3.15      5.25 o
  -1   3  29       16.15       16.59      3.89 o
   0   3  29       67.11       63.62      5.05 o
   1   3  29       15.39       17.20      4.00 o
   2   3  29        5.70        7.19      6.04 o
  -2   4  29       10.56       14.29      3.90 o
  -1   4  29        2.61        5.71      3.85 o
   0   4  29        7.12       10.18      3.57 o
   1   4  29        2.65        3.73      3.29 o
   2   4  29       10.96       11.80      3.83 o
  -2   5  29       12.26       13.85      3.94 o
  -1   5  29        8.65       11.11      3.76 o
   0   5  29        5.82        6.74      3.40 o
   1   5  29        8.52        9.47      3.55 o
   2   5  29       12.43        8.72      3.78 o
  -1   6  29       21.85       22.65      4.15 o
   0   6  29        5.61        7.17      3.72 o
   1   6  29       22.30       29.11      4.31 o
   0   0  30        0.01       -3.49      3.49 o
   1   0  30       52.04       55.11      4.19 o
   2   0  30        0.90       -2.88      3.54 o
  -2   1  30        0.16       -0.30      2.88 o
  -1   1  30        5.01        9.06      3.09 o
   0   1  30       22.91       23.38      3.45 o
   1   1  30        5.08        7.93      3.09 o
   2   1  30        0.11        3.43      3.44 o
  -2   2  30        6.43        1.69      4.14 o
  -1   2  30       63.98       84.17      5.69 o
   0   2  30       18.53       23.37      4.18 o
   1   2  30       64.19       81.86      5.66 o
   2   2  30        6.41        5.42      3.59 o
  -2   3  30       13.02        8.43      3.89 o
  -1   3  30       34.28       33.80      4.53 o
   0   3  30        1.19        3.63      3.51 o
   1   3  30       34.89       37.65      4.49 o
   2   3  30       13.08       10.28      3.78 o
  -2   4  30        0.51        0.80      6.94 o
  -1   4  30       30.38       29.64      4.39 o
   0   4  30        5.14        8.12      3.57 o
   1   4  30       32.25       43.70      4.68 o
  -1   5  30        1.08        7.68      3.74 o
   0   5  30       26.57       32.47      6.28 o
   1   5  30        1.06        2.92      3.63 o
   1   0  31        0.80        3.72      3.03 o
   2   0  31        0.64       -2.20      2.91 o
  -2   1  31        4.11        1.20      4.28 o
  -1   1  31       17.81       21.99      4.21 o
   0   1  31       12.15       15.98      3.45 o
   1   1  31       17.64       17.92      4.89 o
   2   1  31        4.00        2.91      3.37 o
  -2   2  31        4.32       10.71      7.33 o
  -1   2  31       35.83       44.07      5.95 o
   0   2  31        2.02        7.98      3.83 o
   1   2  31       35.33       39.86      6.42 o
  -1   3  31        2.28        1.75      3.49 o
   0   3  31       54.54       54.12      5.10 o
   1   3  31        2.34        1.84      3.42 o
   0   4  31        6.59       11.19      3.90 o
   0   0  32       13.19       10.77      5.06 o
   1   0  32       37.89       39.08      4.12 o
  -1   1  32        0.75        1.11      3.40 o
   0   1  32       43.38       43.23      6.19 o
   1   1  32        0.89       10.52      3.88 o
   0   2  32       12.50       15.09      4.17 o
 
